# Supplementary material for: Implementation of a high-throughput microfluidic platform for antimicrobial resistance surveillance in swine production systems
Source: Microb Genom. 2026 Jun 15;12(6):001755. doi: 10.1099/mgen.0.001755 (PMC13268206; doi:10.1099/mgen.0.001755)
Supplement: Supplementary Material 2. [file mgen-12-01755-s002.xlsx]

## Sheet: Table_S1
Table S1. Accession numbers from the NCBI Sequence Read Archive (SRA) for samples from BioProject PRJNA1010706, including treatment groups and sampling times for metagenomic [15] and metatranscriptomic [16] sequencing raw data. G1: trimethoprim/sulfamethoxazole, G2: colistin, G3: oral vaccination, G4: gentamicin, G5: untreated control with water acidification, G6: untreated control, GG: amoxicill…
Run	BioSample	Sample Name	Library Name	Group	Sampling_Time	Organism	LibrarySource	isolation_source	Host	geo_loc_name	lat_lon	geo_loc_name_country	geo_loc_name_country_continent	Collection_Date	Center Name	Assay Type	Bases	BioSampleModel	Bytes	Experiment	Instrument	LibraryLayout
SRR25936166	SAMN37309137	100_804_G5_ST1	100_804_G5_V1	G5	ST1	pig gut metagenome	METAGENOMIC	feces	Sus scrofa	Spain: Lleida	41.6178 N 0.6202 E	Spain	Europe	2020-10-27	INSTITUTE OF AGRIFOOD RESERACH AND TECHNOLOGY (IRTA)	WGS	8961913200	Metagenome or environmental	2783597743	SRX21655305	Illumina NovaSeq 6000	PAIRED
SRR25936167	SAMN37309136	99_802_G3_ST4	99_802_G3_V4	G3	ST4	pig gut metagenome	METAGENOMIC	feces	Sus scrofa	Spain: Lleida	41.6178 N 0.6202 E	Spain	Europe	2020-12-09	INSTITUTE OF AGRIFOOD RESERACH AND TECHNOLOGY (IRTA)	WGS	1649804100	Metagenome or environmental	530481386	SRX21655304	Illumina NovaSeq 6000	PAIRED
SRR25936168	SAMN37309135	98_802_G3_ST3	98_802_G3_V3	G3	ST3	pig gut metagenome	METAGENOMIC	feces	Sus scrofa	Spain: Lleida	41.6178 N 0.6202 E	Spain	Europe	2020-11-25	INSTITUTE OF AGRIFOOD RESERACH AND TECHNOLOGY (IRTA)	WGS	8116323300	Metagenome or environmental	2502953417	SRX21655303	Illumina NovaSeq 6000	PAIRED
SRR25936169	SAMN37309134	97_802_G3_ST2	97_802_G3_V2	G3	ST2	pig gut metagenome	METAGENOMIC	feces	Sus scrofa	Spain: Lleida	41.6178 N 0.6202 E	Spain	Europe	2020-11-13	INSTITUTE OF AGRIFOOD RESERACH AND TECHNOLOGY (IRTA)	WGS	7476512100	Metagenome or environmental	2341895406	SRX21655302	Illumina NovaSeq 6000	PAIRED
SRR25936170	SAMN37309133	96_802_G3_ST1	96_802_G3_V1	G3	ST1	pig gut metagenome	METAGENOMIC	feces	Sus scrofa	Spain: Lleida	41.6178 N 0.6202 E	Spain	Europe	2020-10-27	INSTITUTE OF AGRIFOOD RESERACH AND TECHNOLOGY (IRTA)	WGS	8629109400	Metagenome or environmental	2682124494	SRX21655301	Illumina NovaSeq 6000	PAIRED
SRR25936171	SAMN37309132	95_799_G6_ST4	95_799_G6_V4	G6	ST4	pig gut metagenome	METAGENOMIC	feces	Sus scrofa	Spain: Lleida	41.6178 N 0.6202 E	Spain	Europe	2020-12-09	INSTITUTE OF AGRIFOOD RESERACH AND TECHNOLOGY (IRTA)	WGS	1210452000	Metagenome or environmental	392247998	SRX21655300	Illumina NovaSeq 6000	PAIRED
SRR25936172	SAMN37309131	94_799_G6_ST3	94_799_G6_V3	G6	ST3	pig gut metagenome	METAGENOMIC	feces	Sus scrofa	Spain: Lleida	41.6178 N 0.6202 E	Spain	Europe	2020-11-25	INSTITUTE OF AGRIFOOD RESERACH AND TECHNOLOGY (IRTA)	WGS	7686174600	Metagenome or environmental	2379884893	SRX21655299	Illumina NovaSeq 6000	PAIRED
SRR25936173	SAMN37309130	93_799_G6_ST2	93_799_G6_V2	G6	ST2	pig gut metagenome	METAGENOMIC	feces	Sus scrofa	Spain: Lleida	41.6178 N 0.6202 E	Spain	Europe	2020-11-13	INSTITUTE OF AGRIFOOD RESERACH AND TECHNOLOGY (IRTA)	WGS	8788923600	Metagenome or environmental	2745325107	SRX21655298	Illumina NovaSeq 6000	PAIRED
SRR25936174	SAMN37309129	92_799_G6_ST1	92_799_G6_V1	G6	ST1	pig gut metagenome	METAGENOMIC	feces	Sus scrofa	Spain: Lleida	41.6178 N 0.6202 E	Spain	Europe	2020-10-27	INSTITUTE OF AGRIFOOD RESERACH AND TECHNOLOGY (IRTA)	WGS	8559414900	Metagenome or environmental	2682948523	SRX21655297	Illumina NovaSeq 6000	PAIRED
SRR25936175	SAMN37309128	91_798_G5_ST4	91_798_G5_V4	G5	ST4	pig gut metagenome	METAGENOMIC	feces	Sus scrofa	Spain: Lleida	41.6178 N 0.6202 E	Spain	Europe	2020-12-09	INSTITUTE OF AGRIFOOD RESERACH AND TECHNOLOGY (IRTA)	WGS	870950700	Metagenome or environmental	278861598	SRX21655296	Illumina NovaSeq 6000	PAIRED
SRR25936176	SAMN37309047	10_3056_GG_ST2	10_3056_GG_V2	GG	ST2	pig gut metagenome	METAGENOMIC	feces	Sus scrofa	Spain: Lleida	41.6178 N 0.6202 E	Spain	Europe	2020-11-13	INSTITUTE OF AGRIFOOD RESERACH AND TECHNOLOGY (IRTA)	WGS	14122460100	Metagenome or environmental	4773673730	SRX21655295	Illumina NovaSeq 6000	PAIRED
SRR25936177	SAMN37309127	90_798_G5_ST3	90_798_G5_V3	G5	ST3	pig gut metagenome	METAGENOMIC	feces	Sus scrofa	Spain: Lleida	41.6178 N 0.6202 E	Spain	Europe	2020-11-25	INSTITUTE OF AGRIFOOD RESERACH AND TECHNOLOGY (IRTA)	WGS	7786632000	Metagenome or environmental	2408606350	SRX21655294	Illumina NovaSeq 6000	PAIRED
SRR25936178	SAMN37309126	89_798_G5_ST2	89_798_G5_V2	G5	ST2	pig gut metagenome	METAGENOMIC	feces	Sus scrofa	Spain: Lleida	41.6178 N 0.6202 E	Spain	Europe	2020-11-13	INSTITUTE OF AGRIFOOD RESERACH AND TECHNOLOGY (IRTA)	WGS	6983838900	Metagenome or environmental	2187864574	SRX21655293	Illumina NovaSeq 6000	PAIRED
SRR25936179	SAMN37309125	88_798_G5_ST1	88_798_G5_V1	G5	ST1	pig gut metagenome	METAGENOMIC	feces	Sus scrofa	Spain: Lleida	41.6178 N 0.6202 E	Spain	Europe	2020-10-27	INSTITUTE OF AGRIFOOD RESERACH AND TECHNOLOGY (IRTA)	WGS	8438988000	Metagenome or environmental	2639552226	SRX21655292	Illumina NovaSeq 6000	PAIRED
SRR25936180	SAMN37309124	87_796_G3_ST4	87_796_G3_V4	G3	ST4	pig gut metagenome	METAGENOMIC	feces	Sus scrofa	Spain: Lleida	41.6178 N 0.6202 E	Spain	Europe	2020-12-09	INSTITUTE OF AGRIFOOD RESERACH AND TECHNOLOGY (IRTA)	WGS	1816488300	Metagenome or environmental	581567164	SRX21655291	Illumina NovaSeq 6000	PAIRED
SRR25936181	SAMN37309123	86_796_G3_ST3	86_796_G3_V3	G3	ST3	pig gut metagenome	METAGENOMIC	feces	Sus scrofa	Spain: Lleida	41.6178 N 0.6202 E	Spain	Europe	2020-11-25	INSTITUTE OF AGRIFOOD RESERACH AND TECHNOLOGY (IRTA)	WGS	8889096900	Metagenome or environmental	2752683085	SRX21655290	Illumina NovaSeq 6000	PAIRED
SRR25936182	SAMN37309122	85_796_G3_ST2	85_796_G3_V2	G3	ST2	pig gut metagenome	METAGENOMIC	feces	Sus scrofa	Spain: Lleida	41.6178 N 0.6202 E	Spain	Europe	2020-11-13	INSTITUTE OF AGRIFOOD RESERACH AND TECHNOLOGY (IRTA)	WGS	17738606700	Metagenome or environmental	6003631250	SRX21655289	Illumina NovaSeq 6000	PAIRED
SRR25936183	SAMN37309121	84_796_G3_ST1	84_796_G3_V1	G3	ST1	pig gut metagenome	METAGENOMIC	feces	Sus scrofa	Spain: Lleida	41.6178 N 0.6202 E	Spain	Europe	2020-10-27	INSTITUTE OF AGRIFOOD RESERACH AND TECHNOLOGY (IRTA)	WGS	9055674900	Metagenome or environmental	2867480152	SRX21655288	Illumina NovaSeq 6000	PAIRED
SRR25936184	SAMN37309120	83_795_G2_ST4	83_795_G2_V4	G2	ST4	pig gut metagenome	METAGENOMIC	feces	Sus scrofa	Spain: Lleida	41.6178 N 0.6202 E	Spain	Europe	2020-12-09	INSTITUTE OF AGRIFOOD RESERACH AND TECHNOLOGY (IRTA)	WGS	1877916300	Metagenome or environmental	606765904	SRX21655287	Illumina NovaSeq 6000	PAIRED
SRR25936185	SAMN37309090	53_781_G6_ST1	53_781_G6_V1	G6	ST1	pig gut metagenome	METAGENOMIC	feces	Sus scrofa	Spain: Lleida	41.6178 N 0.6202 E	Spain	Europe	2020-10-27	INSTITUTE OF AGRIFOOD RESERACH AND TECHNOLOGY (IRTA)	WGS	8830127700	Metagenome or environmental	2745560894	SRX21655286	Illumina NovaSeq 6000	PAIRED
SRR25936186	SAMN37309089	52_779_G4_ST4	52_779_G4_V4	G4	ST4	pig gut metagenome	METAGENOMIC	feces	Sus scrofa	Spain: Lleida	41.6178 N 0.6202 E	Spain	Europe	2020-12-09	INSTITUTE OF AGRIFOOD RESERACH AND TECHNOLOGY (IRTA)	WGS	1703456100	Metagenome or environmental	546066307	SRX21655285	Illumina NovaSeq 6000	PAIRED
SRR25936187	SAMN37309088	51_779_G4_ST3	51_779_G4_V3	G4	ST3	pig gut metagenome	METAGENOMIC	feces	Sus scrofa	Spain: Lleida	41.6178 N 0.6202 E	Spain	Europe	2020-11-25	INSTITUTE OF AGRIFOOD RESERACH AND TECHNOLOGY (IRTA)	WGS	7934694600	Metagenome or environmental	2474988351	SRX21655284	Illumina NovaSeq 6000	PAIRED
SRR25936188	SAMN37309043	6_3053_GG_ST2	6_3053_GG_V2	GG	ST2	pig gut metagenome	METAGENOMIC	feces	Sus scrofa	Spain: Lleida	41.6178 N 0.6202 E	Spain	Europe	2020-11-13	INSTITUTE OF AGRIFOOD RESERACH AND TECHNOLOGY (IRTA)	WGS	13373912100	Metagenome or environmental	4473599044	SRX21655283	Illumina NovaSeq 6000	PAIRED
SRR25936189	SAMN37309087	50_779_G4_ST2	50_779_G4_V2	G4	ST2	pig gut metagenome	METAGENOMIC	feces	Sus scrofa	Spain: Lleida	41.6178 N 0.6202 E	Spain	Europe	2020-11-13	INSTITUTE OF AGRIFOOD RESERACH AND TECHNOLOGY (IRTA)	WGS	8953926300	Metagenome or environmental	2799320560	SRX21655282	Illumina NovaSeq 6000	PAIRED
SRR25936190	SAMN37309086	49_779_G4_ST1	49_779_G4_V1	G4	ST1	pig gut metagenome	METAGENOMIC	feces	Sus scrofa	Spain: Lleida	41.6178 N 0.6202 E	Spain	Europe	2020-10-27	INSTITUTE OF AGRIFOOD RESERACH AND TECHNOLOGY (IRTA)	WGS	8941676400	Metagenome or environmental	2796435536	SRX21655281	Illumina NovaSeq 6000	PAIRED
SRR25936191	SAMN37309085	48_778_G3_ST4	48_778_G3_V4	G3	ST4	pig gut metagenome	METAGENOMIC	feces	Sus scrofa	Spain: Lleida	41.6178 N 0.6202 E	Spain	Europe	2020-12-09	INSTITUTE OF AGRIFOOD RESERACH AND TECHNOLOGY (IRTA)	WGS	1599199800	Metagenome or environmental	515856683	SRX21655280	Illumina NovaSeq 6000	PAIRED
SRR25936192	SAMN37309084	47_778_G3_ST3	47_778_G3_V3	G3	ST3	pig gut metagenome	METAGENOMIC	feces	Sus scrofa	Spain: Lleida	41.6178 N 0.6202 E	Spain	Europe	2020-11-25	INSTITUTE OF AGRIFOOD RESERACH AND TECHNOLOGY (IRTA)	WGS	7800529500	Metagenome or environmental	2469979229	SRX21655279	Illumina NovaSeq 6000	PAIRED
SRR25936193	SAMN37309083	46_778_G3_ST2	46_778_G3_V2	G3	ST2	pig gut metagenome	METAGENOMIC	feces	Sus scrofa	Spain: Lleida	41.6178 N 0.6202 E	Spain	Europe	2020-11-13	INSTITUTE OF AGRIFOOD RESERACH AND TECHNOLOGY (IRTA)	WGS	8798779800	Metagenome or environmental	2790548228	SRX21655278	Illumina NovaSeq 6000	PAIRED
SRR25936194	SAMN37309082	45_778_G3_ST1	45_778_G3_V1	G3	ST1	pig gut metagenome	METAGENOMIC	feces	Sus scrofa	Spain: Lleida	41.6178 N 0.6202 E	Spain	Europe	2020-10-27	INSTITUTE OF AGRIFOOD RESERACH AND TECHNOLOGY (IRTA)	WGS	8102102700	Metagenome or environmental	2505405994	SRX21655277	Illumina NovaSeq 6000	PAIRED
SRR25936195	SAMN37309081	44_777_G2_ST4	44_777_G2_V4	G2	ST4	pig gut metagenome	METAGENOMIC	feces	Sus scrofa	Spain: Lleida	41.6178 N 0.6202 E	Spain	Europe	2020-12-09	INSTITUTE OF AGRIFOOD RESERACH AND TECHNOLOGY (IRTA)	WGS	1578114600	Metagenome or environmental	507918744	SRX21655276	Illumina NovaSeq 6000	PAIRED
SRR25936196	SAMN37309080	43_777_G2_ST3	43_777_G2_V3	G2	ST3	pig gut metagenome	METAGENOMIC	feces	Sus scrofa	Spain: Lleida	41.6178 N 0.6202 E	Spain	Europe	2020-11-25	INSTITUTE OF AGRIFOOD RESERACH AND TECHNOLOGY (IRTA)	WGS	8471901000	Metagenome or environmental	2618045973	SRX21655275	Illumina NovaSeq 6000	PAIRED
SRR25936197	SAMN37309079	42_777_G2_ST2	42_777_G2_V2	G2	ST2	pig gut metagenome	METAGENOMIC	feces	Sus scrofa	Spain: Lleida	41.6178 N 0.6202 E	Spain	Europe	2020-11-13	INSTITUTE OF AGRIFOOD RESERACH AND TECHNOLOGY (IRTA)	WGS	8280596400	Metagenome or environmental	2567654922	SRX21655274	Illumina NovaSeq 6000	PAIRED
SRR25936198	SAMN37309078	41_777_G2_ST1	41_777_G2_V1	G2	ST1	pig gut metagenome	METAGENOMIC	feces	Sus scrofa	Spain: Lleida	41.6178 N 0.6202 E	Spain	Europe	2020-10-27	INSTITUTE OF AGRIFOOD RESERACH AND TECHNOLOGY (IRTA)	WGS	8035404900	Metagenome or environmental	2489452447	SRX21655273	Illumina NovaSeq 6000	PAIRED
SRR25936199	SAMN37309042	5_3053_GG_ST1	5_3053_GG_V1	GG	ST1	pig gut metagenome	METAGENOMIC	feces	Sus scrofa	Spain: Lleida	41.6178 N 0.6202 E	Spain	Europe	2020-10-27	INSTITUTE OF AGRIFOOD RESERACH AND TECHNOLOGY (IRTA)	WGS	8992986300	Metagenome or environmental	2842202846	SRX21655272	Illumina NovaSeq 6000	PAIRED
SRR25936200	SAMN37309077	40_3078_GG_ST4	40_3078_GG_V4	GG	ST4	pig gut metagenome	METAGENOMIC	feces	Sus scrofa	Spain: Lleida	41.6178 N 0.6202 E	Spain	Europe	2020-12-09	INSTITUTE OF AGRIFOOD RESERACH AND TECHNOLOGY (IRTA)	WGS	2387642100	Metagenome or environmental	766672196	SRX21655271	Illumina NovaSeq 6000	PAIRED
SRR25936201	SAMN37309076	39_3078_GG_ST3	39_3078_GG_V3	GG	ST3	pig gut metagenome	METAGENOMIC	feces	Sus scrofa	Spain: Lleida	41.6178 N 0.6202 E	Spain	Europe	2020-11-25	INSTITUTE OF AGRIFOOD RESERACH AND TECHNOLOGY (IRTA)	WGS	5997232800	Metagenome or environmental	1855758590	SRX21655270	Illumina NovaSeq 6000	PAIRED
SRR25936202	SAMN37309075	38_3078_GG_ST2	38_3078_GG_V2	GG	ST2	pig gut metagenome	METAGENOMIC	feces	Sus scrofa	Spain: Lleida	41.6178 N 0.6202 E	Spain	Europe	2020-11-13	INSTITUTE OF AGRIFOOD RESERACH AND TECHNOLOGY (IRTA)	WGS	10860069900	Metagenome or environmental	3378125560	SRX21655269	Illumina NovaSeq 6000	PAIRED
SRR25936203	SAMN37309074	37_3078_GG_ST1	37_3078_GG_V1	GG	ST1	pig gut metagenome	METAGENOMIC	feces	Sus scrofa	Spain: Lleida	41.6178 N 0.6202 E	Spain	Europe	2020-10-27	INSTITUTE OF AGRIFOOD RESERACH AND TECHNOLOGY (IRTA)	WGS	3591152400	Metagenome or environmental	1225100327	SRX21655268	Illumina NovaSeq 6000	PAIRED
SRR25936204	SAMN37309073	36_3074_GG_ST4	36_3074_GG_V4	GG	ST4	pig gut metagenome	METAGENOMIC	feces	Sus scrofa	Spain: Lleida	41.6178 N 0.6202 E	Spain	Europe	2020-12-09	INSTITUTE OF AGRIFOOD RESERACH AND TECHNOLOGY (IRTA)	WGS	8739578100	Metagenome or environmental	2770654930	SRX21655267	Illumina NovaSeq 6000	PAIRED
SRR25936205	SAMN37309072	35_3074_GG_ST3	35_3074_GG_V3	GG	ST3	pig gut metagenome	METAGENOMIC	feces	Sus scrofa	Spain: Lleida	41.6178 N 0.6202 E	Spain	Europe	2020-11-25	INSTITUTE OF AGRIFOOD RESERACH AND TECHNOLOGY (IRTA)	WGS	8073095700	Metagenome or environmental	2524969626	SRX21655266	Illumina NovaSeq 6000	PAIRED
SRR25936206	SAMN37309071	34_3074_GG_ST2	34_3074_GG_V2	GG	ST2	pig gut metagenome	METAGENOMIC	feces	Sus scrofa	Spain: Lleida	41.6178 N 0.6202 E	Spain	Europe	2020-11-13	INSTITUTE OF AGRIFOOD RESERACH AND TECHNOLOGY (IRTA)	WGS	9005486400	Metagenome or environmental	2828976340	SRX21655265	Illumina NovaSeq 6000	PAIRED
SRR25936207	SAMN37309070	33_3074_GG_ST1	33_3074_GG_V1	GG	ST1	pig gut metagenome	METAGENOMIC	feces	Sus scrofa	Spain: Lleida	41.6178 N 0.6202 E	Spain	Europe	2020-10-27	INSTITUTE OF AGRIFOOD RESERACH AND TECHNOLOGY (IRTA)	WGS	8940941100	Metagenome or environmental	2792241486	SRX21655264	Illumina NovaSeq 6000	PAIRED
SRR25936208	SAMN37309069	32_3070_GG_ST4	32_3070_GG_V4	GG	ST4	pig gut metagenome	METAGENOMIC	feces	Sus scrofa	Spain: Lleida	41.6178 N 0.6202 E	Spain	Europe	2020-12-09	INSTITUTE OF AGRIFOOD RESERACH AND TECHNOLOGY (IRTA)	WGS	9517835100	Metagenome or environmental	2994243496	SRX21655263	Illumina NovaSeq 6000	PAIRED
SRR25936209	SAMN37309068	31_3070_GG_ST3	31_3070_GG_V3	GG	ST3	pig gut metagenome	METAGENOMIC	feces	Sus scrofa	Spain: Lleida	41.6178 N 0.6202 E	Spain	Europe	2020-11-25	INSTITUTE OF AGRIFOOD RESERACH AND TECHNOLOGY (IRTA)	WGS	8585738100	Metagenome or environmental	2684795146	SRX21655262	Illumina NovaSeq 6000	PAIRED
SRR25936210	SAMN37309041	4_3052_GG_ST4	4_3052_GG_V4	GG	ST4	pig gut metagenome	METAGENOMIC	feces	Sus scrofa	Spain: Lleida	41.6178 N 0.6202 E	Spain	Europe	2020-12-09	INSTITUTE OF AGRIFOOD RESERACH AND TECHNOLOGY (IRTA)	WGS	1421278500	Metagenome or environmental	458161753	SRX21655261	Illumina NovaSeq 6000	PAIRED
SRR25936211	SAMN37309067	30_3070_GG_ST2	30_3070_GG_V2	GG	ST2	pig gut metagenome	METAGENOMIC	feces	Sus scrofa	Spain: Lleida	41.6178 N 0.6202 E	Spain	Europe	2020-11-13	INSTITUTE OF AGRIFOOD RESERACH AND TECHNOLOGY (IRTA)	WGS	8448608700	Metagenome or environmental	2627228182	SRX21655260	Illumina NovaSeq 6000	PAIRED
SRR25936212	SAMN37309066	29_3070_GG_ST1	29_3070_GG_V1	GG	ST1	pig gut metagenome	METAGENOMIC	feces	Sus scrofa	Spain: Lleida	41.6178 N 0.6202 E	Spain	Europe	2020-10-27	INSTITUTE OF AGRIFOOD RESERACH AND TECHNOLOGY (IRTA)	WGS	8643999900	Metagenome or environmental	2666844351	SRX21655259	Illumina NovaSeq 6000	PAIRED
SRR25936213	SAMN37309316	279_963_G4_ST4	279_963_G4_V4	G4	ST4	pig gut metagenome	METAGENOMIC	feces	Sus scrofa	Spain: Lleida	41.6178 N 0.6202 E	Spain	Europe	2020-12-09	INSTITUTE OF AGRIFOOD RESERACH AND TECHNOLOGY (IRTA)	WGS	7677246000	Metagenome or environmental	2410077402	SRX21655258	Illumina NovaSeq 6000	PAIRED
SRR25936214	SAMN37309315	278_963_G4_ST3	278_963_G4_V3	G4	ST3	pig gut metagenome	METAGENOMIC	feces	Sus scrofa	Spain: Lleida	41.6178 N 0.6202 E	Spain	Europe	2020-11-25	INSTITUTE OF AGRIFOOD RESERACH AND TECHNOLOGY (IRTA)	WGS	6657464100	Metagenome or environmental	2081350470	SRX21655257	Illumina NovaSeq 6000	PAIRED
SRR25936215	SAMN37309314	277_963_G4_ST2	277_963_G4_V2	G4	ST2	pig gut metagenome	METAGENOMIC	feces	Sus scrofa	Spain: Lleida	41.6178 N 0.6202 E	Spain	Europe	2020-11-13	INSTITUTE OF AGRIFOOD RESERACH AND TECHNOLOGY (IRTA)	WGS	1138146600	Metagenome or environmental	360662328	SRX21655256	Illumina NovaSeq 6000	PAIRED
SRR25936216	SAMN37309313	276_963_G4_ST1	276_963_G4_V1	G4	ST1	pig gut metagenome	METAGENOMIC	feces	Sus scrofa	Spain: Lleida	41.6178 N 0.6202 E	Spain	Europe	2020-10-27	INSTITUTE OF AGRIFOOD RESERACH AND TECHNOLOGY (IRTA)	WGS	8053828800	Metagenome or environmental	2524774521	SRX21655255	Illumina NovaSeq 6000	PAIRED
SRR25936217	SAMN37309283	246_943_G2_ST3	246_943_G2_V3	G2	ST3	pig gut metagenome	METAGENOMIC	feces	Sus scrofa	Spain: Lleida	41.6178 N 0.6202 E	Spain	Europe	2020-11-25	INSTITUTE OF AGRIFOOD RESERACH AND TECHNOLOGY (IRTA)	WGS	15475348800	Metagenome or environmental	5186541227	SRX21655254	Illumina NovaSeq 6000	PAIRED
SRR25936218	SAMN37309282	245_943_G2_ST2	245_943_G2_V2	G2	ST2	pig gut metagenome	METAGENOMIC	feces	Sus scrofa	Spain: Lleida	41.6178 N 0.6202 E	Spain	Europe	2020-11-13	INSTITUTE OF AGRIFOOD RESERACH AND TECHNOLOGY (IRTA)	WGS	8821169700	Metagenome or environmental	2737133440	SRX21655253	Illumina NovaSeq 6000	PAIRED
SRR25936219	SAMN37309281	244_943_G2_ST1	244_943_G2_V1	G2	ST1	pig gut metagenome	METAGENOMIC	feces	Sus scrofa	Spain: Lleida	41.6178 N 0.6202 E	Spain	Europe	2020-10-27	INSTITUTE OF AGRIFOOD RESERACH AND TECHNOLOGY (IRTA)	WGS	8859894300	Metagenome or environmental	2759081813	SRX21655252	Illumina NovaSeq 6000	PAIRED
SRR25936220	SAMN37309280	243_931_G2_ST4	243_931_G2_V4	G2	ST4	pig gut metagenome	METAGENOMIC	feces	Sus scrofa	Spain: Lleida	41.6178 N 0.6202 E	Spain	Europe	2020-12-09	INSTITUTE OF AGRIFOOD RESERACH AND TECHNOLOGY (IRTA)	WGS	8741736000	Metagenome or environmental	2743940318	SRX21655251	Illumina NovaSeq 6000	PAIRED
SRR25936221	SAMN37309279	242_931_G2_ST3	242_931_G2_V3	G2	ST3	pig gut metagenome	METAGENOMIC	feces	Sus scrofa	Spain: Lleida	41.6178 N 0.6202 E	Spain	Europe	2020-11-25	INSTITUTE OF AGRIFOOD RESERACH AND TECHNOLOGY (IRTA)	WGS	7669920300	Metagenome or environmental	2460610687	SRX21655250	Illumina NovaSeq 6000	PAIRED
SRR25936222	SAMN37309278	241_931_G2_ST2	241_931_G2_V2	G2	ST2	pig gut metagenome	METAGENOMIC	feces	Sus scrofa	Spain: Lleida	41.6178 N 0.6202 E	Spain	Europe	2020-11-13	INSTITUTE OF AGRIFOOD RESERACH AND TECHNOLOGY (IRTA)	WGS	8863077600	Metagenome or environmental	2760530451	SRX21655249	Illumina NovaSeq 6000	PAIRED
SRR25936223	SAMN37309062	25_3067_GG_ST1	25_3067_GG_V1	GG	ST1	pig gut metagenome	METAGENOMIC	feces	Sus scrofa	Spain: Lleida	41.6178 N 0.6202 E	Spain	Europe	2020-10-27	INSTITUTE OF AGRIFOOD RESERACH AND TECHNOLOGY (IRTA)	WGS	8982761100	Metagenome or environmental	2766648066	SRX21655248	Illumina NovaSeq 6000	PAIRED
SRR25936224	SAMN37309277	240_931_G2_ST1	240_931_G2_V1	G2	ST1	pig gut metagenome	METAGENOMIC	feces	Sus scrofa	Spain: Lleida	41.6178 N 0.6202 E	Spain	Europe	2020-10-27	INSTITUTE OF AGRIFOOD RESERACH AND TECHNOLOGY (IRTA)	WGS	8605575000	Metagenome or environmental	2681687628	SRX21655247	Illumina NovaSeq 6000	PAIRED
SRR25936225	SAMN37309276	239_928_G5_ST4	239_928_G5_V4	G5	ST4	pig gut metagenome	METAGENOMIC	feces	Sus scrofa	Spain: Lleida	41.6178 N 0.6202 E	Spain	Europe	2020-12-09	INSTITUTE OF AGRIFOOD RESERACH AND TECHNOLOGY (IRTA)	WGS	15077645700	Metagenome or environmental	4943541270	SRX21655246	Illumina NovaSeq 6000	PAIRED
SRR25936226	SAMN37309275	238_928_G5_ST3	238_928_G5_V3	G5	ST3	pig gut metagenome	METAGENOMIC	feces	Sus scrofa	Spain: Lleida	41.6178 N 0.6202 E	Spain	Europe	2020-11-25	INSTITUTE OF AGRIFOOD RESERACH AND TECHNOLOGY (IRTA)	WGS	1296839400	Metagenome or environmental	409985356	SRX21655245	Illumina NovaSeq 6000	PAIRED
SRR25936227	SAMN37309274	237_928_G5_ST2	237_928_G5_V2	G5	ST2	pig gut metagenome	METAGENOMIC	feces	Sus scrofa	Spain: Lleida	41.6178 N 0.6202 E	Spain	Europe	2020-11-13	INSTITUTE OF AGRIFOOD RESERACH AND TECHNOLOGY (IRTA)	WGS	9483520200	Metagenome or environmental	2947798048	SRX21655244	Illumina NovaSeq 6000	PAIRED
SRR25936228	SAMN37309273	236_928_G5_ST1	236_928_G5_V1	G5	ST1	pig gut metagenome	METAGENOMIC	feces	Sus scrofa	Spain: Lleida	41.6178 N 0.6202 E	Spain	Europe	2020-10-27	INSTITUTE OF AGRIFOOD RESERACH AND TECHNOLOGY (IRTA)	WGS	8909397000	Metagenome or environmental	2732236172	SRX21655243	Illumina NovaSeq 6000	PAIRED
SRR25936229	SAMN37309272	235_926_G3_ST4	235_926_G3_V4	G3	ST4	pig gut metagenome	METAGENOMIC	feces	Sus scrofa	Spain: Lleida	41.6178 N 0.6202 E	Spain	Europe	2020-12-09	INSTITUTE OF AGRIFOOD RESERACH AND TECHNOLOGY (IRTA)	WGS	820598700	Metagenome or environmental	263566379	SRX21655242	Illumina NovaSeq 6000	PAIRED
SRR25936230	SAMN37309271	234_926_G3_ST3	234_926_G3_V3	G3	ST3	pig gut metagenome	METAGENOMIC	feces	Sus scrofa	Spain: Lleida	41.6178 N 0.6202 E	Spain	Europe	2020-11-25	INSTITUTE OF AGRIFOOD RESERACH AND TECHNOLOGY (IRTA)	WGS	8602605900	Metagenome or environmental	2673684125	SRX21655241	Illumina NovaSeq 6000	PAIRED
SRR25936231	SAMN37309270	233_926_G3_ST2	233_926_G3_V2	G3	ST2	pig gut metagenome	METAGENOMIC	feces	Sus scrofa	Spain: Lleida	41.6178 N 0.6202 E	Spain	Europe	2020-11-13	INSTITUTE OF AGRIFOOD RESERACH AND TECHNOLOGY (IRTA)	WGS	8287707000	Metagenome or environmental	2725643219	SRX21655240	Illumina NovaSeq 6000	PAIRED
SRR25936232	SAMN37309269	232_926_G3_ST1	232_926_G3_V1	G3	ST1	pig gut metagenome	METAGENOMIC	feces	Sus scrofa	Spain: Lleida	41.6178 N 0.6202 E	Spain	Europe	2020-10-27	INSTITUTE OF AGRIFOOD RESERACH AND TECHNOLOGY (IRTA)	WGS	7777176900	Metagenome or environmental	2467198327	SRX21655239	Illumina NovaSeq 6000	PAIRED
SRR25936233	SAMN37309268	231_925_G2_ST4	231_925_G2_V4	G2	ST4	pig gut metagenome	METAGENOMIC	feces	Sus scrofa	Spain: Lleida	41.6178 N 0.6202 E	Spain	Europe	2020-12-09	INSTITUTE OF AGRIFOOD RESERACH AND TECHNOLOGY (IRTA)	WGS	1828321500	Metagenome or environmental	588272798	SRX21655238	Illumina NovaSeq 6000	PAIRED
SRR25936234	SAMN37309061	24_3062_GG_ST4	24_3062_GG_V4	GG	ST4	pig gut metagenome	METAGENOMIC	feces	Sus scrofa	Spain: Lleida	41.6178 N 0.6202 E	Spain	Europe	2020-12-09	INSTITUTE OF AGRIFOOD RESERACH AND TECHNOLOGY (IRTA)	WGS	8078784600	Metagenome or environmental	2669808743	SRX21655237	Illumina NovaSeq 6000	PAIRED
SRR25936235	SAMN37309267	230_925_G2_ST3	230_925_G2_V3	G2	ST3	pig gut metagenome	METAGENOMIC	feces	Sus scrofa	Spain: Lleida	41.6178 N 0.6202 E	Spain	Europe	2020-11-25	INSTITUTE OF AGRIFOOD RESERACH AND TECHNOLOGY (IRTA)	WGS	7046630400	Metagenome or environmental	2185763060	SRX21655236	Illumina NovaSeq 6000	PAIRED
SRR25936236	SAMN37309266	229_925_G2_ST2	229_925_G2_V2	G2	ST2	pig gut metagenome	METAGENOMIC	feces	Sus scrofa	Spain: Lleida	41.6178 N 0.6202 E	Spain	Europe	2020-11-13	INSTITUTE OF AGRIFOOD RESERACH AND TECHNOLOGY (IRTA)	WGS	8023917000	Metagenome or environmental	2501265626	SRX21655235	Illumina NovaSeq 6000	PAIRED
SRR25936237	SAMN37309265	228_925_G2_ST1	228_925_G2_V1	G2	ST1	pig gut metagenome	METAGENOMIC	feces	Sus scrofa	Spain: Lleida	41.6178 N 0.6202 E	Spain	Europe	2020-10-27	INSTITUTE OF AGRIFOOD RESERACH AND TECHNOLOGY (IRTA)	WGS	7803414000	Metagenome or environmental	2483832447	SRX21655234	Illumina NovaSeq 6000	PAIRED
SRR25936238	SAMN37309264	227_900_G1_ST4	227_900_G1_V4	G1	ST4	pig gut metagenome	METAGENOMIC	feces	Sus scrofa	Spain: Lleida	41.6178 N 0.6202 E	Spain	Europe	2020-12-09	INSTITUTE OF AGRIFOOD RESERACH AND TECHNOLOGY (IRTA)	WGS	7669596300	Metagenome or environmental	2389309023	SRX21655233	Illumina NovaSeq 6000	PAIRED
SRR25936239	SAMN37309263	226_900_G1_ST3	226_900_G1_V3	G1	ST3	pig gut metagenome	METAGENOMIC	feces	Sus scrofa	Spain: Lleida	41.6178 N 0.6202 E	Spain	Europe	2020-11-25	INSTITUTE OF AGRIFOOD RESERACH AND TECHNOLOGY (IRTA)	WGS	9033163200	Metagenome or environmental	2801037847	SRX21655232	Illumina NovaSeq 6000	PAIRED
SRR25936240	SAMN37309262	225_900_G1_ST2	225_900_G1_V2	G1	ST2	pig gut metagenome	METAGENOMIC	feces	Sus scrofa	Spain: Lleida	41.6178 N 0.6202 E	Spain	Europe	2020-11-13	INSTITUTE OF AGRIFOOD RESERACH AND TECHNOLOGY (IRTA)	WGS	1153300500	Metagenome or environmental	377864382	SRX21655231	Illumina NovaSeq 6000	PAIRED
SRR25936241	SAMN37309261	224_900_G1_ST1	224_900_G1_V1	G1	ST1	pig gut metagenome	METAGENOMIC	feces	Sus scrofa	Spain: Lleida	41.6178 N 0.6202 E	Spain	Europe	2020-10-27	INSTITUTE OF AGRIFOOD RESERACH AND TECHNOLOGY (IRTA)	WGS	8886584100	Metagenome or environmental	2791990364	SRX21655230	Illumina NovaSeq 6000	PAIRED
SRR25936242	SAMN37309260	223_897_G4_ST4	223_897_G4_V4	G4	ST4	pig gut metagenome	METAGENOMIC	feces	Sus scrofa	Spain: Lleida	41.6178 N 0.6202 E	Spain	Europe	2020-12-09	INSTITUTE OF AGRIFOOD RESERACH AND TECHNOLOGY (IRTA)	WGS	7620401100	Metagenome or environmental	2380441457	SRX21655229	Illumina NovaSeq 6000	PAIRED
SRR25936243	SAMN37309259	222_897_G4_ST3	222_897_G4_V3	G4	ST3	pig gut metagenome	METAGENOMIC	feces	Sus scrofa	Spain: Lleida	41.6178 N 0.6202 E	Spain	Europe	2020-11-25	INSTITUTE OF AGRIFOOD RESERACH AND TECHNOLOGY (IRTA)	WGS	7596528000	Metagenome or environmental	2357338812	SRX21655228	Illumina NovaSeq 6000	PAIRED
SRR25936244	SAMN37309258	221_897_G4_ST2	221_897_G4_V2	G4	ST2	pig gut metagenome	METAGENOMIC	feces	Sus scrofa	Spain: Lleida	41.6178 N 0.6202 E	Spain	Europe	2020-11-13	INSTITUTE OF AGRIFOOD RESERACH AND TECHNOLOGY (IRTA)	WGS	11956040100	Metagenome or environmental	4055963818	SRX21655227	Illumina NovaSeq 6000	PAIRED
SRR25936245	SAMN37309060	23_3062_GG_ST3	23_3062_GG_V3	GG	ST3	pig gut metagenome	METAGENOMIC	feces	Sus scrofa	Spain: Lleida	41.6178 N 0.6202 E	Spain	Europe	2020-11-25	INSTITUTE OF AGRIFOOD RESERACH AND TECHNOLOGY (IRTA)	WGS	6279175200	Metagenome or environmental	1974656919	SRX21655226	Illumina NovaSeq 6000	PAIRED
SRR25936246	SAMN37309257	220_897_G4_ST1	220_897_G4_V1	G4	ST1	pig gut metagenome	METAGENOMIC	feces	Sus scrofa	Spain: Lleida	41.6178 N 0.6202 E	Spain	Europe	2020-10-27	INSTITUTE OF AGRIFOOD RESERACH AND TECHNOLOGY (IRTA)	WGS	8799269400	Metagenome or environmental	2751543625	SRX21655225	Illumina NovaSeq 6000	PAIRED
SRR25936247	SAMN37309256	219_892_G5_ST4	219_892_G5_V4	G5	ST4	pig gut metagenome	METAGENOMIC	feces	Sus scrofa	Spain: Lleida	41.6178 N 0.6202 E	Spain	Europe	2020-12-09	INSTITUTE OF AGRIFOOD RESERACH AND TECHNOLOGY (IRTA)	WGS	1745803500	Metagenome or environmental	566187306	SRX21655224	Illumina NovaSeq 6000	PAIRED
SRR25936248	SAMN37309255	218_892_G5_ST3	218_892_G5_V3	G5	ST3	pig gut metagenome	METAGENOMIC	feces	Sus scrofa	Spain: Lleida	41.6178 N 0.6202 E	Spain	Europe	2020-11-25	INSTITUTE OF AGRIFOOD RESERACH AND TECHNOLOGY (IRTA)	WGS	10932435300	Metagenome or environmental	3415754021	SRX21655223	Illumina NovaSeq 6000	PAIRED
SRR25936249	SAMN37309254	217_892_G5_ST2	217_892_G5_V2	G5	ST2	pig gut metagenome	METAGENOMIC	feces	Sus scrofa	Spain: Lleida	41.6178 N 0.6202 E	Spain	Europe	2020-11-13	INSTITUTE OF AGRIFOOD RESERACH AND TECHNOLOGY (IRTA)	WGS	8821779000	Metagenome or environmental	2718784894	SRX21655222	Illumina NovaSeq 6000	PAIRED
SRR25936250	SAMN37309253	216_892_G5_ST1	216_892_G5_V1	G5	ST1	pig gut metagenome	METAGENOMIC	feces	Sus scrofa	Spain: Lleida	41.6178 N 0.6202 E	Spain	Europe	2020-10-27	INSTITUTE OF AGRIFOOD RESERACH AND TECHNOLOGY (IRTA)	WGS	8844907800	Metagenome or environmental	2779463286	SRX21655221	Illumina NovaSeq 6000	PAIRED
SRR25936251	SAMN37309252	215_887_G6_ST4	215_887_G6_V4	G6	ST4	pig gut metagenome	METAGENOMIC	feces	Sus scrofa	Spain: Lleida	41.6178 N 0.6202 E	Spain	Europe	2020-12-09	INSTITUTE OF AGRIFOOD RESERACH AND TECHNOLOGY (IRTA)	WGS	1293695100	Metagenome or environmental	419550116	SRX21655220	Illumina NovaSeq 6000	PAIRED
SRR25936252	SAMN37309251	214_887_G6_ST3	214_887_G6_V3	G6	ST3	pig gut metagenome	METAGENOMIC	feces	Sus scrofa	Spain: Lleida	41.6178 N 0.6202 E	Spain	Europe	2020-11-25	INSTITUTE OF AGRIFOOD RESERACH AND TECHNOLOGY (IRTA)	WGS	8928675300	Metagenome or environmental	2793941217	SRX21655219	Illumina NovaSeq 6000	PAIRED
SRR25936253	SAMN37309250	213_887_G6_ST2	213_887_G6_V2	G6	ST2	pig gut metagenome	METAGENOMIC	feces	Sus scrofa	Spain: Lleida	41.6178 N 0.6202 E	Spain	Europe	2020-11-13	INSTITUTE OF AGRIFOOD RESERACH AND TECHNOLOGY (IRTA)	WGS	8692377900	Metagenome or environmental	2785410756	SRX21655218	Illumina NovaSeq 6000	PAIRED
SRR25936254	SAMN37309249	212_887_G6_ST1	212_887_G6_V1	G6	ST1	pig gut metagenome	METAGENOMIC	feces	Sus scrofa	Spain: Lleida	41.6178 N 0.6202 E	Spain	Europe	2020-10-27	INSTITUTE OF AGRIFOOD RESERACH AND TECHNOLOGY (IRTA)	WGS	9238088700	Metagenome or environmental	2892013181	SRX21655217	Illumina NovaSeq 6000	PAIRED
SRR25936255	SAMN37309248	211_885_G4_ST4	211_885_G4_V4	G4	ST4	pig gut metagenome	METAGENOMIC	feces	Sus scrofa	Spain: Lleida	41.6178 N 0.6202 E	Spain	Europe	2020-12-09	INSTITUTE OF AGRIFOOD RESERACH AND TECHNOLOGY (IRTA)	WGS	2341151700	Metagenome or environmental	750455786	SRX21655216	Illumina NovaSeq 6000	PAIRED
SRR25936256	SAMN37309059	22_3062_GG_ST2	22_3062_GG_V2	GG	ST2	pig gut metagenome	METAGENOMIC	feces	Sus scrofa	Spain: Lleida	41.6178 N 0.6202 E	Spain	Europe	2020-11-13	INSTITUTE OF AGRIFOOD RESERACH AND TECHNOLOGY (IRTA)	WGS	13583083200	Metagenome or environmental	4625840136	SRX21655215	Illumina NovaSeq 6000	PAIRED
SRR25936257	SAMN37309247	210_885_G4_ST3	210_885_G4_V3	G4	ST3	pig gut metagenome	METAGENOMIC	feces	Sus scrofa	Spain: Lleida	41.6178 N 0.6202 E	Spain	Europe	2020-11-25	INSTITUTE OF AGRIFOOD RESERACH AND TECHNOLOGY (IRTA)	WGS	9516457800	Metagenome or environmental	2951912318	SRX21655214	Illumina NovaSeq 6000	PAIRED
SRR25936258	SAMN37309246	209_885_G4_ST2	209_885_G4_V2	G4	ST2	pig gut metagenome	METAGENOMIC	feces	Sus scrofa	Spain: Lleida	41.6178 N 0.6202 E	Spain	Europe	2020-11-13	INSTITUTE OF AGRIFOOD RESERACH AND TECHNOLOGY (IRTA)	WGS	8073900900	Metagenome or environmental	2509767697	SRX21655213	Illumina NovaSeq 6000	PAIRED
SRR25936259	SAMN37309245	208_885_G4_ST1	208_885_G4_V1	G4	ST1	pig gut metagenome	METAGENOMIC	feces	Sus scrofa	Spain: Lleida	41.6178 N 0.6202 E	Spain	Europe	2020-10-27	INSTITUTE OF AGRIFOOD RESERACH AND TECHNOLOGY (IRTA)	WGS	8929008600	Metagenome or environmental	2788627643	SRX21655212	Illumina NovaSeq 6000	PAIRED
SRR25936260	SAMN37309244	207_884_G3_ST4	207_884_G3_V4	G3	ST4	pig gut metagenome	METAGENOMIC	feces	Sus scrofa	Spain: Lleida	41.6178 N 0.6202 E	Spain	Europe	2020-12-09	INSTITUTE OF AGRIFOOD RESERACH AND TECHNOLOGY (IRTA)	WGS	15960203400	Metagenome or environmental	5480912676	SRX21655211	Illumina NovaSeq 6000	PAIRED
SRR25936261	SAMN37309243	206_884_G3_ST3	206_884_G3_V3	G3	ST3	pig gut metagenome	METAGENOMIC	feces	Sus scrofa	Spain: Lleida	41.6178 N 0.6202 E	Spain	Europe	2020-11-25	INSTITUTE OF AGRIFOOD RESERACH AND TECHNOLOGY (IRTA)	WGS	9324448500	Metagenome or environmental	2896106739	SRX21655210	Illumina NovaSeq 6000	PAIRED
SRR25936262	SAMN37309242	205_884_G3_ST2	205_884_G3_V2	G3	ST2	pig gut metagenome	METAGENOMIC	feces	Sus scrofa	Spain: Lleida	41.6178 N 0.6202 E	Spain	Europe	2020-11-13	INSTITUTE OF AGRIFOOD RESERACH AND TECHNOLOGY (IRTA)	WGS	7847511300	Metagenome or environmental	2456008026	SRX21655209	Illumina NovaSeq 6000	PAIRED
SRR25936263	SAMN37309241	204_884_G3_ST1	204_884_G3_V1	G3	ST1	pig gut metagenome	METAGENOMIC	feces	Sus scrofa	Spain: Lleida	41.6178 N 0.6202 E	Spain	Europe	2020-10-27	INSTITUTE OF AGRIFOOD RESERACH AND TECHNOLOGY (IRTA)	WGS	8902062900	Metagenome or environmental	2789061521	SRX21655208	Illumina NovaSeq 6000	PAIRED
SRR25936264	SAMN37309240	203_883_G2_ST4	203_883_G2_V4	G2	ST4	pig gut metagenome	METAGENOMIC	feces	Sus scrofa	Spain: Lleida	41.6178 N 0.6202 E	Spain	Europe	2020-12-09	INSTITUTE OF AGRIFOOD RESERACH AND TECHNOLOGY (IRTA)	WGS	1995780900	Metagenome or environmental	638491027	SRX21655207	Illumina NovaSeq 6000	PAIRED
SRR25936265	SAMN37309239	202_883_G2_ST3	202_883_G2_V3	G2	ST3	pig gut metagenome	METAGENOMIC	feces	Sus scrofa	Spain: Lleida	41.6178 N 0.6202 E	Spain	Europe	2020-11-25	INSTITUTE OF AGRIFOOD RESERACH AND TECHNOLOGY (IRTA)	WGS	9157433700	Metagenome or environmental	2856716323	SRX21655206	Illumina NovaSeq 6000	PAIRED
SRR25936266	SAMN37309238	201_883_G2_ST2	201_883_G2_V2	G2	ST2	pig gut metagenome	METAGENOMIC	feces	Sus scrofa	Spain: Lleida	41.6178 N 0.6202 E	Spain	Europe	2020-11-13	INSTITUTE OF AGRIFOOD RESERACH AND TECHNOLOGY (IRTA)	WGS	7862279400	Metagenome or environmental	2426765585	SRX21655205	Illumina NovaSeq 6000	PAIRED
SRR25936267	SAMN37309058	21_3062_GG_ST1	21_3062_GG_V1	GG	ST1	pig gut metagenome	METAGENOMIC	feces	Sus scrofa	Spain: Lleida	41.6178 N 0.6202 E	Spain	Europe	2020-10-27	INSTITUTE OF AGRIFOOD RESERACH AND TECHNOLOGY (IRTA)	WGS	7550148000	Metagenome or environmental	2422185538	SRX21655204	Illumina NovaSeq 6000	PAIRED
SRR25936268	SAMN37309040	3_3052_GG_ST3	3_3052_GG_V3	GG	ST3	pig gut metagenome	METAGENOMIC	feces	Sus scrofa	Spain: Lleida	41.6178 N 0.6202 E	Spain	Europe	2020-11-25	INSTITUTE OF AGRIFOOD RESERACH AND TECHNOLOGY (IRTA)	WGS	977540400	Metagenome or environmental	328592064	SRX21655203	Illumina NovaSeq 6000	PAIRED
SRR25936269	SAMN37309237	200_883_G2_ST1	200_883_G2_V1	G2	ST1	pig gut metagenome	METAGENOMIC	feces	Sus scrofa	Spain: Lleida	41.6178 N 0.6202 E	Spain	Europe	2020-10-27	INSTITUTE OF AGRIFOOD RESERACH AND TECHNOLOGY (IRTA)	WGS	7994524800	Metagenome or environmental	2477083337	SRX21655202	Illumina NovaSeq 6000	PAIRED
SRR25936270	SAMN37309236	199_882_G1_ST4	199_882_G1_V4	G1	ST4	pig gut metagenome	METAGENOMIC	feces	Sus scrofa	Spain: Lleida	41.6178 N 0.6202 E	Spain	Europe	2020-12-09	INSTITUTE OF AGRIFOOD RESERACH AND TECHNOLOGY (IRTA)	WGS	3345471600	Metagenome or environmental	1064285857	SRX21655201	Illumina NovaSeq 6000	PAIRED
SRR25936271	SAMN37309235	198_882_G1_ST3	198_882_G1_V3	G1	ST3	pig gut metagenome	METAGENOMIC	feces	Sus scrofa	Spain: Lleida	41.6178 N 0.6202 E	Spain	Europe	2020-11-25	INSTITUTE OF AGRIFOOD RESERACH AND TECHNOLOGY (IRTA)	WGS	9143532300	Metagenome or environmental	2829611580	SRX21655200	Illumina NovaSeq 6000	PAIRED
SRR25936272	SAMN37309234	197_882_G1_ST2	197_882_G1_V2	G1	ST2	pig gut metagenome	METAGENOMIC	feces	Sus scrofa	Spain: Lleida	41.6178 N 0.6202 E	Spain	Europe	2020-11-13	INSTITUTE OF AGRIFOOD RESERACH AND TECHNOLOGY (IRTA)	WGS	8614043400	Metagenome or environmental	2684594043	SRX21655199	Illumina NovaSeq 6000	PAIRED
SRR25936273	SAMN37309233	196_882_G1_ST1	196_882_G1_V1	G1	ST1	pig gut metagenome	METAGENOMIC	feces	Sus scrofa	Spain: Lleida	41.6178 N 0.6202 E	Spain	Europe	2020-10-27	INSTITUTE OF AGRIFOOD RESERACH AND TECHNOLOGY (IRTA)	WGS	7691668200	Metagenome or environmental	2369948858	SRX21655198	Illumina NovaSeq 6000	PAIRED
SRR25936274	SAMN37309232	195_880_G5_ST4	195_880_G5_V4	G5	ST4	pig gut metagenome	METAGENOMIC	feces	Sus scrofa	Spain: Lleida	41.6178 N 0.6202 E	Spain	Europe	2020-12-09	INSTITUTE OF AGRIFOOD RESERACH AND TECHNOLOGY (IRTA)	WGS	8341221900	Metagenome or environmental	2644755211	SRX21655197	Illumina NovaSeq 6000	PAIRED
SRR25936275	SAMN37309231	194_880_G5_ST3	194_880_G5_V3	G5	ST3	pig gut metagenome	METAGENOMIC	feces	Sus scrofa	Spain: Lleida	41.6178 N 0.6202 E	Spain	Europe	2020-11-25	INSTITUTE OF AGRIFOOD RESERACH AND TECHNOLOGY (IRTA)	WGS	7983981600	Metagenome or environmental	2513877707	SRX21655196	Illumina NovaSeq 6000	PAIRED
SRR25936276	SAMN37309230	193_880_G5_ST2	193_880_G5_V2	G5	ST2	pig gut metagenome	METAGENOMIC	feces	Sus scrofa	Spain: Lleida	41.6178 N 0.6202 E	Spain	Europe	2020-11-13	INSTITUTE OF AGRIFOOD RESERACH AND TECHNOLOGY (IRTA)	WGS	7992619200	Metagenome or environmental	2474280362	SRX21655195	Illumina NovaSeq 6000	PAIRED
SRR25936277	SAMN37309229	192_880_G5_ST1	192_880_G5_V1	G5	ST1	pig gut metagenome	METAGENOMIC	feces	Sus scrofa	Spain: Lleida	41.6178 N 0.6202 E	Spain	Europe	2020-10-27	INSTITUTE OF AGRIFOOD RESERACH AND TECHNOLOGY (IRTA)	WGS	8912893200	Metagenome or environmental	2756456649	SRX21655194	Illumina NovaSeq 6000	PAIRED
SRR25936278	SAMN37309228	191_866_G6_ST4	191_866_G6_V4	G6	ST4	pig gut metagenome	METAGENOMIC	feces	Sus scrofa	Spain: Lleida	41.6178 N 0.6202 E	Spain	Europe	2020-12-09	INSTITUTE OF AGRIFOOD RESERACH AND TECHNOLOGY (IRTA)	WGS	1522704300	Metagenome or environmental	489178721	SRX21655193	Illumina NovaSeq 6000	PAIRED
SRR25936279	SAMN37309057	20_3059_GG_ST4	20_3059_GG_V4	GG	ST4	pig gut metagenome	METAGENOMIC	feces	Sus scrofa	Spain: Lleida	41.6178 N 0.6202 E	Spain	Europe	2020-12-09	INSTITUTE OF AGRIFOOD RESERACH AND TECHNOLOGY (IRTA)	WGS	7818510000	Metagenome or environmental	2432470010	SRX21655192	Illumina NovaSeq 6000	PAIRED
SRR25936280	SAMN37309227	190_866_G6_ST3	190_866_G6_V3	G6	ST3	pig gut metagenome	METAGENOMIC	feces	Sus scrofa	Spain: Lleida	41.6178 N 0.6202 E	Spain	Europe	2020-11-25	INSTITUTE OF AGRIFOOD RESERACH AND TECHNOLOGY (IRTA)	WGS	10220447100	Metagenome or environmental	3174393287	SRX21655191	Illumina NovaSeq 6000	PAIRED
SRR25936281	SAMN37309226	189_866_G6_ST2	189_866_G6_V2	G6	ST2	pig gut metagenome	METAGENOMIC	feces	Sus scrofa	Spain: Lleida	41.6178 N 0.6202 E	Spain	Europe	2020-11-13	INSTITUTE OF AGRIFOOD RESERACH AND TECHNOLOGY (IRTA)	WGS	1124494500	Metagenome or environmental	356022950	SRX21655190	Illumina NovaSeq 6000	PAIRED
SRR25936282	SAMN37309225	188_866_G6_ST1	188_866_G6_V1	G6	ST1	pig gut metagenome	METAGENOMIC	feces	Sus scrofa	Spain: Lleida	41.6178 N 0.6202 E	Spain	Europe	2020-10-27	INSTITUTE OF AGRIFOOD RESERACH AND TECHNOLOGY (IRTA)	WGS	8760646200	Metagenome or environmental	2731467228	SRX21655189	Illumina NovaSeq 6000	PAIRED
SRR25936283	SAMN37309224	187_860_G6_ST4	187_860_G6_V4	G6	ST4	pig gut metagenome	METAGENOMIC	feces	Sus scrofa	Spain: Lleida	41.6178 N 0.6202 E	Spain	Europe	2020-12-09	INSTITUTE OF AGRIFOOD RESERACH AND TECHNOLOGY (IRTA)	WGS	1960021200	Metagenome or environmental	631626029	SRX21655188	Illumina NovaSeq 6000	PAIRED
SRR25936284	SAMN37309223	186_860_G6_ST3	186_860_G6_V3	G6	ST3	pig gut metagenome	METAGENOMIC	feces	Sus scrofa	Spain: Lleida	41.6178 N 0.6202 E	Spain	Europe	2020-11-25	INSTITUTE OF AGRIFOOD RESERACH AND TECHNOLOGY (IRTA)	WGS	8298026400	Metagenome or environmental	2588102864	SRX21655187	Illumina NovaSeq 6000	PAIRED
SRR25936285	SAMN37309222	185_860_G6_ST2	185_860_G6_V2	G6	ST2	pig gut metagenome	METAGENOMIC	feces	Sus scrofa	Spain: Lleida	41.6178 N 0.6202 E	Spain	Europe	2020-11-13	INSTITUTE OF AGRIFOOD RESERACH AND TECHNOLOGY (IRTA)	WGS	18210888000	Metagenome or environmental	6206990150	SRX21655186	Illumina NovaSeq 6000	PAIRED
SRR25936286	SAMN37309221	184_860_G6_ST1	184_860_G6_V1	G6	ST1	pig gut metagenome	METAGENOMIC	feces	Sus scrofa	Spain: Lleida	41.6178 N 0.6202 E	Spain	Europe	2020-10-27	INSTITUTE OF AGRIFOOD RESERACH AND TECHNOLOGY (IRTA)	WGS	9544276800	Metagenome or environmental	3064444940	SRX21655185	Illumina NovaSeq 6000	PAIRED
SRR25936287	SAMN37309220	183_859_G5_ST4	183_859_G5_V4	G5	ST4	pig gut metagenome	METAGENOMIC	feces	Sus scrofa	Spain: Lleida	41.6178 N 0.6202 E	Spain	Europe	2020-12-09	INSTITUTE OF AGRIFOOD RESERACH AND TECHNOLOGY (IRTA)	WGS	8868549600	Metagenome or environmental	2779229922	SRX21655184	Illumina NovaSeq 6000	PAIRED
SRR25936288	SAMN37309219	182_859_G5_ST3	182_859_G5_V3	G5	ST3	pig gut metagenome	METAGENOMIC	feces	Sus scrofa	Spain: Lleida	41.6178 N 0.6202 E	Spain	Europe	2020-11-25	INSTITUTE OF AGRIFOOD RESERACH AND TECHNOLOGY (IRTA)	WGS	9313203000	Metagenome or environmental	2880192424	SRX21655183	Illumina NovaSeq 6000	PAIRED
SRR25936289	SAMN37309218	181_859_G5_ST2	181_859_G5_V2	G5	ST2	pig gut metagenome	METAGENOMIC	feces	Sus scrofa	Spain: Lleida	41.6178 N 0.6202 E	Spain	Europe	2020-11-13	INSTITUTE OF AGRIFOOD RESERACH AND TECHNOLOGY (IRTA)	WGS	8091491100	Metagenome or environmental	2520335202	SRX21655182	Illumina NovaSeq 6000	PAIRED
SRR25936290	SAMN37309056	19_3059_GG_ST3	19_3059_GG_V3	GG	ST3	pig gut metagenome	METAGENOMIC	feces	Sus scrofa	Spain: Lleida	41.6178 N 0.6202 E	Spain	Europe	2020-11-25	INSTITUTE OF AGRIFOOD RESERACH AND TECHNOLOGY (IRTA)	WGS	7754173800	Metagenome or environmental	2414681678	SRX21655181	Illumina NovaSeq 6000	PAIRED
SRR25936291	SAMN37309217	180_859_G5_ST1	180_859_G5_V1	G5	ST1	pig gut metagenome	METAGENOMIC	feces	Sus scrofa	Spain: Lleida	41.6178 N 0.6202 E	Spain	Europe	2020-10-27	INSTITUTE OF AGRIFOOD RESERACH AND TECHNOLOGY (IRTA)	WGS	8655967500	Metagenome or environmental	2700710032	SRX21655180	Illumina NovaSeq 6000	PAIRED
SRR25936292	SAMN37309216	179_858_G4_ST4	179_858_G4_V4	G4	ST4	pig gut metagenome	METAGENOMIC	feces	Sus scrofa	Spain: Lleida	41.6178 N 0.6202 E	Spain	Europe	2020-12-09	INSTITUTE OF AGRIFOOD RESERACH AND TECHNOLOGY (IRTA)	WGS	8784384600	Metagenome or environmental	2770224994	SRX21655179	Illumina NovaSeq 6000	PAIRED
SRR25936293	SAMN37309215	178_858_G4_ST3	178_858_G4_V3	G4	ST3	pig gut metagenome	METAGENOMIC	feces	Sus scrofa	Spain: Lleida	41.6178 N 0.6202 E	Spain	Europe	2020-11-25	INSTITUTE OF AGRIFOOD RESERACH AND TECHNOLOGY (IRTA)	WGS	9437586600	Metagenome or environmental	2973551414	SRX21655178	Illumina NovaSeq 6000	PAIRED
SRR25936294	SAMN37309214	177_858_G4_ST2	177_858_G4_V2	G4	ST2	pig gut metagenome	METAGENOMIC	feces	Sus scrofa	Spain: Lleida	41.6178 N 0.6202 E	Spain	Europe	2020-11-13	INSTITUTE OF AGRIFOOD RESERACH AND TECHNOLOGY (IRTA)	WGS	8587502400	Metagenome or environmental	2657483218	SRX21655177	Illumina NovaSeq 6000	PAIRED
SRR25936295	SAMN37309213	176_858_G4_ST1	176_858_G4_V1	G4	ST1	pig gut metagenome	METAGENOMIC	feces	Sus scrofa	Spain: Lleida	41.6178 N 0.6202 E	Spain	Europe	2020-10-27	INSTITUTE OF AGRIFOOD RESERACH AND TECHNOLOGY (IRTA)	WGS	8752532400	Metagenome or environmental	2733894758	SRX21655176	Illumina NovaSeq 6000	PAIRED
SRR25936296	SAMN37309212	175_856_G2_ST4	175_856_G2_V4	G2	ST4	pig gut metagenome	METAGENOMIC	feces	Sus scrofa	Spain: Lleida	41.6178 N 0.6202 E	Spain	Europe	2020-12-09	INSTITUTE OF AGRIFOOD RESERACH AND TECHNOLOGY (IRTA)	WGS	3489624300	Metagenome or environmental	1123033397	SRX21655175	Illumina NovaSeq 6000	PAIRED
SRR25936297	SAMN37309211	174_856_G2_ST3	174_856_G2_V3	G2	ST3	pig gut metagenome	METAGENOMIC	feces	Sus scrofa	Spain: Lleida	41.6178 N 0.6202 E	Spain	Europe	2020-11-25	INSTITUTE OF AGRIFOOD RESERACH AND TECHNOLOGY (IRTA)	WGS	8785051500	Metagenome or environmental	2730203700	SRX21655174	Illumina NovaSeq 6000	PAIRED
SRR25936298	SAMN37309210	173_856_G2_ST2	173_856_G2_V2	G2	ST2	pig gut metagenome	METAGENOMIC	feces	Sus scrofa	Spain: Lleida	41.6178 N 0.6202 E	Spain	Europe	2020-11-13	INSTITUTE OF AGRIFOOD RESERACH AND TECHNOLOGY (IRTA)	WGS	8649519000	Metagenome or environmental	2757908576	SRX21655173	Illumina NovaSeq 6000	PAIRED
SRR25936299	SAMN37309209	172_856_G2_ST1	172_856_G2_V1	G2	ST1	pig gut metagenome	METAGENOMIC	feces	Sus scrofa	Spain: Lleida	41.6178 N 0.6202 E	Spain	Europe	2020-10-27	INSTITUTE OF AGRIFOOD RESERACH AND TECHNOLOGY (IRTA)	WGS	8546952300	Metagenome or environmental	2678992141	SRX21655172	Illumina NovaSeq 6000	PAIRED
SRR25936300	SAMN37309208	171_845_G3_ST4	171_845_G3_V4	G3	ST4	pig gut metagenome	METAGENOMIC	feces	Sus scrofa	Spain: Lleida	41.6178 N 0.6202 E	Spain	Europe	2020-12-09	INSTITUTE OF AGRIFOOD RESERACH AND TECHNOLOGY (IRTA)	WGS	8130186600	Metagenome or environmental	2569922156	SRX21655171	Illumina NovaSeq 6000	PAIRED
SRR25936301	SAMN37309055	18_3059_GG_ST2	18_3059_GG_V2	GG	ST2	pig gut metagenome	METAGENOMIC	feces	Sus scrofa	Spain: Lleida	41.6178 N 0.6202 E	Spain	Europe	2020-11-13	INSTITUTE OF AGRIFOOD RESERACH AND TECHNOLOGY (IRTA)	WGS	1173868800	Metagenome or environmental	379071452	SRX21655170	Illumina NovaSeq 6000	PAIRED
SRR25936302	SAMN37309207	170_845_G3_ST3	170_845_G3_V3	G3	ST3	pig gut metagenome	METAGENOMIC	feces	Sus scrofa	Spain: Lleida	41.6178 N 0.6202 E	Spain	Europe	2020-11-25	INSTITUTE OF AGRIFOOD RESERACH AND TECHNOLOGY (IRTA)	WGS	8522691900	Metagenome or environmental	2617913428	SRX21655169	Illumina NovaSeq 6000	PAIRED
SRR25936303	SAMN37309206	169_845_G3_ST2	169_845_G3_V2	G3	ST2	pig gut metagenome	METAGENOMIC	feces	Sus scrofa	Spain: Lleida	41.6178 N 0.6202 E	Spain	Europe	2020-11-13	INSTITUTE OF AGRIFOOD RESERACH AND TECHNOLOGY (IRTA)	WGS	10063318800	Metagenome or environmental	3117858868	SRX21655168	Illumina NovaSeq 6000	PAIRED
SRR25936304	SAMN37309205	168_845_G3_ST1	168_845_G3_V1	G3	ST1	pig gut metagenome	METAGENOMIC	feces	Sus scrofa	Spain: Lleida	41.6178 N 0.6202 E	Spain	Europe	2020-10-27	INSTITUTE OF AGRIFOOD RESERACH AND TECHNOLOGY (IRTA)	WGS	8595508500	Metagenome or environmental	2724238598	SRX21655167	Illumina NovaSeq 6000	PAIRED
SRR25936305	SAMN37309204	167_840_G4_ST4	167_840_G4_V4	G4	ST4	pig gut metagenome	METAGENOMIC	feces	Sus scrofa	Spain: Lleida	41.6178 N 0.6202 E	Spain	Europe	2020-12-09	INSTITUTE OF AGRIFOOD RESERACH AND TECHNOLOGY (IRTA)	WGS	1567403400	Metagenome or environmental	507069313	SRX21655166	Illumina NovaSeq 6000	PAIRED
SRR25936306	SAMN37309203	166_840_G4_ST3	166_840_G4_V3	G4	ST3	pig gut metagenome	METAGENOMIC	feces	Sus scrofa	Spain: Lleida	41.6178 N 0.6202 E	Spain	Europe	2020-11-25	INSTITUTE OF AGRIFOOD RESERACH AND TECHNOLOGY (IRTA)	WGS	16270484700	Metagenome or environmental	5462777663	SRX21655165	Illumina NovaSeq 6000	PAIRED
SRR25936307	SAMN37309202	165_840_G4_ST2	165_840_G4_V2	G4	ST2	pig gut metagenome	METAGENOMIC	feces	Sus scrofa	Spain: Lleida	41.6178 N 0.6202 E	Spain	Europe	2020-11-13	INSTITUTE OF AGRIFOOD RESERACH AND TECHNOLOGY (IRTA)	WGS	10184329800	Metagenome or environmental	3174067153	SRX21655164	Illumina NovaSeq 6000	PAIRED
SRR25936308	SAMN37309201	164_840_G4_ST1	164_840_G4_V1	G4	ST1	pig gut metagenome	METAGENOMIC	feces	Sus scrofa	Spain: Lleida	41.6178 N 0.6202 E	Spain	Europe	2020-10-27	INSTITUTE OF AGRIFOOD RESERACH AND TECHNOLOGY (IRTA)	WGS	7398022500	Metagenome or environmental	2330762083	SRX21655163	Illumina NovaSeq 6000	PAIRED
SRR25936309	SAMN37309200	163_836_G6_ST4	163_836_G6_V4	G6	ST4	pig gut metagenome	METAGENOMIC	feces	Sus scrofa	Spain: Lleida	41.6178 N 0.6202 E	Spain	Europe	2020-12-09	INSTITUTE OF AGRIFOOD RESERACH AND TECHNOLOGY (IRTA)	WGS	781704300	Metagenome or environmental	251805817	SRX21655162	Illumina NovaSeq 6000	PAIRED
SRR25936310	SAMN37309199	162_836_G6_ST3	162_836_G6_V3	G6	ST3	pig gut metagenome	METAGENOMIC	feces	Sus scrofa	Spain: Lleida	41.6178 N 0.6202 E	Spain	Europe	2020-11-25	INSTITUTE OF AGRIFOOD RESERACH AND TECHNOLOGY (IRTA)	WGS	8465248500	Metagenome or environmental	2672948449	SRX21655161	Illumina NovaSeq 6000	PAIRED
SRR25936311	SAMN37309198	161_836_G6_ST2	161_836_G6_V2	G6	ST2	pig gut metagenome	METAGENOMIC	feces	Sus scrofa	Spain: Lleida	41.6178 N 0.6202 E	Spain	Europe	2020-11-13	INSTITUTE OF AGRIFOOD RESERACH AND TECHNOLOGY (IRTA)	WGS	8126609100	Metagenome or environmental	2545845536	SRX21655160	Illumina NovaSeq 6000	PAIRED
SRR25936312	SAMN37309054	17_3059_GG_ST1	17_3059_GG_V1	GG	ST1	pig gut metagenome	METAGENOMIC	feces	Sus scrofa	Spain: Lleida	41.6178 N 0.6202 E	Spain	Europe	2020-10-27	INSTITUTE OF AGRIFOOD RESERACH AND TECHNOLOGY (IRTA)	WGS	8710928100	Metagenome or environmental	2744688006	SRX21655159	Illumina NovaSeq 6000	PAIRED
SRR25936313	SAMN37309312	275_962_G3_ST4	275_962_G3_V4	G3	ST4	pig gut metagenome	METAGENOMIC	feces	Sus scrofa	Spain: Lleida	41.6178 N 0.6202 E	Spain	Europe	2020-12-09	INSTITUTE OF AGRIFOOD RESERACH AND TECHNOLOGY (IRTA)	WGS	15672926400	Metagenome or environmental	5328773534	SRX21655158	Illumina NovaSeq 6000	PAIRED
SRR25936314	SAMN37309311	274_962_G3_ST3	274_962_G3_V3	G3	ST3	pig gut metagenome	METAGENOMIC	feces	Sus scrofa	Spain: Lleida	41.6178 N 0.6202 E	Spain	Europe	2020-11-25	INSTITUTE OF AGRIFOOD RESERACH AND TECHNOLOGY (IRTA)	WGS	1113857400	Metagenome or environmental	369080365	SRX21655157	Illumina NovaSeq 6000	PAIRED
SRR25936315	SAMN37309310	273_962_G3_ST2	273_962_G3_V2	G3	ST2	pig gut metagenome	METAGENOMIC	feces	Sus scrofa	Spain: Lleida	41.6178 N 0.6202 E	Spain	Europe	2020-11-13	INSTITUTE OF AGRIFOOD RESERACH AND TECHNOLOGY (IRTA)	WGS	8801638200	Metagenome or environmental	2752974681	SRX21655156	Illumina NovaSeq 6000	PAIRED
SRR25936316	SAMN37309309	272_962_G3_ST1	272_962_G3_V1	G3	ST1	pig gut metagenome	METAGENOMIC	feces	Sus scrofa	Spain: Lleida	41.6178 N 0.6202 E	Spain	Europe	2020-10-27	INSTITUTE OF AGRIFOOD RESERACH AND TECHNOLOGY (IRTA)	WGS	8611358700	Metagenome or environmental	2685898463	SRX21655155	Illumina NovaSeq 6000	PAIRED
SRR25936317	SAMN37309308	271_961_G2_ST4	271_961_G2_V4	G2	ST4	pig gut metagenome	METAGENOMIC	feces	Sus scrofa	Spain: Lleida	41.6178 N 0.6202 E	Spain	Europe	2020-12-09	INSTITUTE OF AGRIFOOD RESERACH AND TECHNOLOGY (IRTA)	WGS	920793900	Metagenome or environmental	295514829	SRX21655154	Illumina NovaSeq 6000	PAIRED
SRR25936318	SAMN37309065	28_3067_GG_ST4	28_3067_GG_V4	GG	ST4	pig gut metagenome	METAGENOMIC	feces	Sus scrofa	Spain: Lleida	41.6178 N 0.6202 E	Spain	Europe	2020-12-09	INSTITUTE OF AGRIFOOD RESERACH AND TECHNOLOGY (IRTA)	WGS	8250782100	Metagenome or environmental	2612797633	SRX21655153	Illumina NovaSeq 6000	PAIRED
SRR25936319	SAMN37309307	270_961_G2_ST3	270_961_G2_V3	G2	ST3	pig gut metagenome	METAGENOMIC	feces	Sus scrofa	Spain: Lleida	41.6178 N 0.6202 E	Spain	Europe	2020-11-25	INSTITUTE OF AGRIFOOD RESERACH AND TECHNOLOGY (IRTA)	WGS	9047769300	Metagenome or environmental	2820394795	SRX21655152	Illumina NovaSeq 6000	PAIRED
SRR25936320	SAMN37309306	269_961_G2_ST2	269_961_G2_V2	G2	ST2	pig gut metagenome	METAGENOMIC	feces	Sus scrofa	Spain: Lleida	41.6178 N 0.6202 E	Spain	Europe	2020-11-13	INSTITUTE OF AGRIFOOD RESERACH AND TECHNOLOGY (IRTA)	WGS	7894715100	Metagenome or environmental	2441240431	SRX21655151	Illumina NovaSeq 6000	PAIRED
SRR25936321	SAMN37309305	268_961_G2_ST1	268_961_G2_V1	G2	ST1	pig gut metagenome	METAGENOMIC	feces	Sus scrofa	Spain: Lleida	41.6178 N 0.6202 E	Spain	Europe	2020-10-27	INSTITUTE OF AGRIFOOD RESERACH AND TECHNOLOGY (IRTA)	WGS	7785542700	Metagenome or environmental	2410864661	SRX21655150	Illumina NovaSeq 6000	PAIRED
SRR25936322	SAMN37309304	267_960_G1_ST4	267_960_G1_V4	G1	ST4	pig gut metagenome	METAGENOMIC	feces	Sus scrofa	Spain: Lleida	41.6178 N 0.6202 E	Spain	Europe	2020-12-09	INSTITUTE OF AGRIFOOD RESERACH AND TECHNOLOGY (IRTA)	WGS	7735605900	Metagenome or environmental	2468947150	SRX21655149	Illumina NovaSeq 6000	PAIRED
SRR25936323	SAMN37309303	266_960_G1_ST3	266_960_G1_V3	G1	ST3	pig gut metagenome	METAGENOMIC	feces	Sus scrofa	Spain: Lleida	41.6178 N 0.6202 E	Spain	Europe	2020-11-25	INSTITUTE OF AGRIFOOD RESERACH AND TECHNOLOGY (IRTA)	WGS	13359642300	Metagenome or environmental	4515960547	SRX21655148	Illumina NovaSeq 6000	PAIRED
SRR25936324	SAMN37309302	265_960_G1_ST2	265_960_G1_V2	G1	ST2	pig gut metagenome	METAGENOMIC	feces	Sus scrofa	Spain: Lleida	41.6178 N 0.6202 E	Spain	Europe	2020-11-13	INSTITUTE OF AGRIFOOD RESERACH AND TECHNOLOGY (IRTA)	WGS	8381333700	Metagenome or environmental	2588678354	SRX21655147	Illumina NovaSeq 6000	PAIRED
SRR25936325	SAMN37309301	264_960_G1_ST1	264_960_G1_V1	G1	ST1	pig gut metagenome	METAGENOMIC	feces	Sus scrofa	Spain: Lleida	41.6178 N 0.6202 E	Spain	Europe	2020-10-27	INSTITUTE OF AGRIFOOD RESERACH AND TECHNOLOGY (IRTA)	WGS	8035468800	Metagenome or environmental	2510414645	SRX21655146	Illumina NovaSeq 6000	PAIRED
SRR25936326	SAMN37309300	263_958_G5_ST4	263_958_G5_V4	G5	ST4	pig gut metagenome	METAGENOMIC	feces	Sus scrofa	Spain: Lleida	41.6178 N 0.6202 E	Spain	Europe	2020-12-09	INSTITUTE OF AGRIFOOD RESERACH AND TECHNOLOGY (IRTA)	WGS	6458598000	Metagenome or environmental	2031430524	SRX21655145	Illumina NovaSeq 6000	PAIRED
SRR25936327	SAMN37309299	262_958_G5_ST3	262_958_G5_V3	G5	ST3	pig gut metagenome	METAGENOMIC	feces	Sus scrofa	Spain: Lleida	41.6178 N 0.6202 E	Spain	Europe	2020-11-25	INSTITUTE OF AGRIFOOD RESERACH AND TECHNOLOGY (IRTA)	WGS	8076364800	Metagenome or environmental	2537899240	SRX21655144	Illumina NovaSeq 6000	PAIRED
SRR25936328	SAMN37309298	261_958_G5_ST2	261_958_G5_V2	G5	ST2	pig gut metagenome	METAGENOMIC	feces	Sus scrofa	Spain: Lleida	41.6178 N 0.6202 E	Spain	Europe	2020-11-13	INSTITUTE OF AGRIFOOD RESERACH AND TECHNOLOGY (IRTA)	WGS	9201351900	Metagenome or environmental	2896979407	SRX21655143	Illumina NovaSeq 6000	PAIRED
SRR25936329	SAMN37309064	27_3067_GG_ST3	27_3067_GG_V3	GG	ST3	pig gut metagenome	METAGENOMIC	feces	Sus scrofa	Spain: Lleida	41.6178 N 0.6202 E	Spain	Europe	2020-11-25	INSTITUTE OF AGRIFOOD RESERACH AND TECHNOLOGY (IRTA)	WGS	7654797300	Metagenome or environmental	2370460179	SRX21655142	Illumina NovaSeq 6000	PAIRED
SRR25936330	SAMN37309297	260_958_G5_ST1	260_958_G5_V1	G5	ST1	pig gut metagenome	METAGENOMIC	feces	Sus scrofa	Spain: Lleida	41.6178 N 0.6202 E	Spain	Europe	2020-10-27	INSTITUTE OF AGRIFOOD RESERACH AND TECHNOLOGY (IRTA)	WGS	8931400800	Metagenome or environmental	2804263058	SRX21655141	Illumina NovaSeq 6000	PAIRED
SRR25936331	SAMN37309296	259_957_G4_ST4	259_957_G4_V4	G4	ST4	pig gut metagenome	METAGENOMIC	feces	Sus scrofa	Spain: Lleida	41.6178 N 0.6202 E	Spain	Europe	2020-12-09	INSTITUTE OF AGRIFOOD RESERACH AND TECHNOLOGY (IRTA)	WGS	13059139800	Metagenome or environmental	4420293789	SRX21655140	Illumina NovaSeq 6000	PAIRED
SRR25936332	SAMN37309295	258_957_G4_ST3	258_957_G4_V3	G4	ST3	pig gut metagenome	METAGENOMIC	feces	Sus scrofa	Spain: Lleida	41.6178 N 0.6202 E	Spain	Europe	2020-11-25	INSTITUTE OF AGRIFOOD RESERACH AND TECHNOLOGY (IRTA)	WGS	7436074500	Metagenome or environmental	2311092138	SRX21655139	Illumina NovaSeq 6000	PAIRED
SRR25936333	SAMN37309294	257_957_G4_ST2	257_957_G4_V2	G4	ST2	pig gut metagenome	METAGENOMIC	feces	Sus scrofa	Spain: Lleida	41.6178 N 0.6202 E	Spain	Europe	2020-11-13	INSTITUTE OF AGRIFOOD RESERACH AND TECHNOLOGY (IRTA)	WGS	8652896700	Metagenome or environmental	2682810041	SRX21655138	Illumina NovaSeq 6000	PAIRED
SRR25936334	SAMN37309293	256_957_G4_ST1	256_957_G4_V1	G4	ST1	pig gut metagenome	METAGENOMIC	feces	Sus scrofa	Spain: Lleida	41.6178 N 0.6202 E	Spain	Europe	2020-10-27	INSTITUTE OF AGRIFOOD RESERACH AND TECHNOLOGY (IRTA)	WGS	8699322600	Metagenome or environmental	2717771650	SRX21655137	Illumina NovaSeq 6000	PAIRED
SRR25936335	SAMN37309292	255_946_G5_ST4	255_946_G5_V4	G5	ST4	pig gut metagenome	METAGENOMIC	feces	Sus scrofa	Spain: Lleida	41.6178 N 0.6202 E	Spain	Europe	2020-12-09	INSTITUTE OF AGRIFOOD RESERACH AND TECHNOLOGY (IRTA)	WGS	8290569900	Metagenome or environmental	2642128960	SRX21655136	Illumina NovaSeq 6000	PAIRED
SRR25936336	SAMN37309291	254_946_G5_ST3	254_946_G5_V3	G5	ST3	pig gut metagenome	METAGENOMIC	feces	Sus scrofa	Spain: Lleida	41.6178 N 0.6202 E	Spain	Europe	2020-11-25	INSTITUTE OF AGRIFOOD RESERACH AND TECHNOLOGY (IRTA)	WGS	7616467200	Metagenome or environmental	2386844778	SRX21655135	Illumina NovaSeq 6000	PAIRED
SRR25936337	SAMN37309290	253_946_G5_ST2	253_946_G5_V2	G5	ST2	pig gut metagenome	METAGENOMIC	feces	Sus scrofa	Spain: Lleida	41.6178 N 0.6202 E	Spain	Europe	2020-11-13	INSTITUTE OF AGRIFOOD RESERACH AND TECHNOLOGY (IRTA)	WGS	1109542800	Metagenome or environmental	358918712	SRX21655134	Illumina NovaSeq 6000	PAIRED
SRR25936338	SAMN37309289	252_946_G5_ST1	252_946_G5_V1	G5	ST1	pig gut metagenome	METAGENOMIC	feces	Sus scrofa	Spain: Lleida	41.6178 N 0.6202 E	Spain	Europe	2020-10-27	INSTITUTE OF AGRIFOOD RESERACH AND TECHNOLOGY (IRTA)	WGS	8728377600	Metagenome or environmental	2707884996	SRX21655133	Illumina NovaSeq 6000	PAIRED
SRR25936339	SAMN37309288	251_944_G3_ST4	251_944_G3_V4	G3	ST4	pig gut metagenome	METAGENOMIC	feces	Sus scrofa	Spain: Lleida	41.6178 N 0.6202 E	Spain	Europe	2020-12-09	INSTITUTE OF AGRIFOOD RESERACH AND TECHNOLOGY (IRTA)	WGS	1239134700	Metagenome or environmental	396030475	SRX21655132	Illumina NovaSeq 6000	PAIRED
SRR25936340	SAMN37309063	26_3067_GG_ST2	26_3067_GG_V2	GG	ST2	pig gut metagenome	METAGENOMIC	feces	Sus scrofa	Spain: Lleida	41.6178 N 0.6202 E	Spain	Europe	2020-11-13	INSTITUTE OF AGRIFOOD RESERACH AND TECHNOLOGY (IRTA)	WGS	8223728700	Metagenome or environmental	2561573368	SRX21655131	Illumina NovaSeq 6000	PAIRED
SRR25936341	SAMN37309287	250_944_G3_ST3	250_944_G3_V3	G3	ST3	pig gut metagenome	METAGENOMIC	feces	Sus scrofa	Spain: Lleida	41.6178 N 0.6202 E	Spain	Europe	2020-11-25	INSTITUTE OF AGRIFOOD RESERACH AND TECHNOLOGY (IRTA)	WGS	7914796500	Metagenome or environmental	2482360089	SRX21655130	Illumina NovaSeq 6000	PAIRED
SRR25936342	SAMN37309286	249_944_G3_ST2	249_944_G3_V2	G3	ST2	pig gut metagenome	METAGENOMIC	feces	Sus scrofa	Spain: Lleida	41.6178 N 0.6202 E	Spain	Europe	2020-11-13	INSTITUTE OF AGRIFOOD RESERACH AND TECHNOLOGY (IRTA)	WGS	8016640800	Metagenome or environmental	2485386501	SRX21655129	Illumina NovaSeq 6000	PAIRED
SRR25936343	SAMN37309285	248_944_G3_ST1	248_944_G3_V1	G3	ST1	pig gut metagenome	METAGENOMIC	feces	Sus scrofa	Spain: Lleida	41.6178 N 0.6202 E	Spain	Europe	2020-10-27	INSTITUTE OF AGRIFOOD RESERACH AND TECHNOLOGY (IRTA)	WGS	8653944600	Metagenome or environmental	2690749312	SRX21655128	Illumina NovaSeq 6000	PAIRED
SRR25936344	SAMN37309284	247_943_G2_ST4	247_943_G2_V4	G2	ST4	pig gut metagenome	METAGENOMIC	feces	Sus scrofa	Spain: Lleida	41.6178 N 0.6202 E	Spain	Europe	2020-12-09	INSTITUTE OF AGRIFOOD RESERACH AND TECHNOLOGY (IRTA)	WGS	8471852700	Metagenome or environmental	2647087432	SRX21655127	Illumina NovaSeq 6000	PAIRED
SRR25936345	SAMN37309051	14_3058_GG_ST2	14_3058_GG_V2	GG	ST2	pig gut metagenome	METAGENOMIC	feces	Sus scrofa	Spain: Lleida	41.6178 N 0.6202 E	Spain	Europe	2020-11-13	INSTITUTE OF AGRIFOOD RESERACH AND TECHNOLOGY (IRTA)	WGS	9451598100	Metagenome or environmental	2961929173	SRX21655126	Illumina NovaSeq 6000	PAIRED
SRR25936346	SAMN37309167	130_820_G2_ST3	130_820_G2_V3	G2	ST3	pig gut metagenome	METAGENOMIC	feces	Sus scrofa	Spain: Lleida	41.6178 N 0.6202 E	Spain	Europe	2020-11-25	INSTITUTE OF AGRIFOOD RESERACH AND TECHNOLOGY (IRTA)	WGS	8206437900	Metagenome or environmental	2546950940	SRX21655125	Illumina NovaSeq 6000	PAIRED
SRR25936347	SAMN37309166	129_820_G2_ST2	129_820_G2_V2	G2	ST2	pig gut metagenome	METAGENOMIC	feces	Sus scrofa	Spain: Lleida	41.6178 N 0.6202 E	Spain	Europe	2020-11-13	INSTITUTE OF AGRIFOOD RESERACH AND TECHNOLOGY (IRTA)	WGS	8622912600	Metagenome or environmental	2663146912	SRX21655124	Illumina NovaSeq 6000	PAIRED
SRR25936348	SAMN37309165	128_820_G2_ST1	128_820_G2_V1	G2	ST1	pig gut metagenome	METAGENOMIC	feces	Sus scrofa	Spain: Lleida	41.6178 N 0.6202 E	Spain	Europe	2020-10-27	INSTITUTE OF AGRIFOOD RESERACH AND TECHNOLOGY (IRTA)	WGS	8116206000	Metagenome or environmental	2513541221	SRX21655123	Illumina NovaSeq 6000	PAIRED
SRR25936349	SAMN37309164	127_819_G1_ST4	127_819_G1_V4	G1	ST4	pig gut metagenome	METAGENOMIC	feces	Sus scrofa	Spain: Lleida	41.6178 N 0.6202 E	Spain	Europe	2020-12-09	INSTITUTE OF AGRIFOOD RESERACH AND TECHNOLOGY (IRTA)	WGS	7371567300	Metagenome or environmental	2331681680	SRX21655122	Illumina NovaSeq 6000	PAIRED
SRR25936350	SAMN37309163	126_819_G1_ST3	126_819_G1_V3	G1	ST3	pig gut metagenome	METAGENOMIC	feces	Sus scrofa	Spain: Lleida	41.6178 N 0.6202 E	Spain	Europe	2020-11-25	INSTITUTE OF AGRIFOOD RESERACH AND TECHNOLOGY (IRTA)	WGS	9131149200	Metagenome or environmental	2844782801	SRX21655121	Illumina NovaSeq 6000	PAIRED
SRR25936351	SAMN37309162	125_819_G1_ST2	125_819_G1_V2	G1	ST2	pig gut metagenome	METAGENOMIC	feces	Sus scrofa	Spain: Lleida	41.6178 N 0.6202 E	Spain	Europe	2020-11-13	INSTITUTE OF AGRIFOOD RESERACH AND TECHNOLOGY (IRTA)	WGS	8042795400	Metagenome or environmental	2481431273	SRX21655120	Illumina NovaSeq 6000	PAIRED
SRR25936352	SAMN37309161	124_819_G1_ST1	124_819_G1_V1	G1	ST1	pig gut metagenome	METAGENOMIC	feces	Sus scrofa	Spain: Lleida	41.6178 N 0.6202 E	Spain	Europe	2020-10-27	INSTITUTE OF AGRIFOOD RESERACH AND TECHNOLOGY (IRTA)	WGS	7889091600	Metagenome or environmental	2459849482	SRX21655119	Illumina NovaSeq 6000	PAIRED
SRR25936353	SAMN37309160	123_812_G6_ST4	123_812_G6_V4	G6	ST4	pig gut metagenome	METAGENOMIC	feces	Sus scrofa	Spain: Lleida	41.6178 N 0.6202 E	Spain	Europe	2020-12-09	INSTITUTE OF AGRIFOOD RESERACH AND TECHNOLOGY (IRTA)	WGS	7843947900	Metagenome or environmental	2508764406	SRX21655118	Illumina NovaSeq 6000	PAIRED
SRR25936354	SAMN37309159	122_812_G6_ST3	122_812_G6_V3	G6	ST3	pig gut metagenome	METAGENOMIC	feces	Sus scrofa	Spain: Lleida	41.6178 N 0.6202 E	Spain	Europe	2020-11-25	INSTITUTE OF AGRIFOOD RESERACH AND TECHNOLOGY (IRTA)	WGS	7702849200	Metagenome or environmental	2357799176	SRX21655117	Illumina NovaSeq 6000	PAIRED
SRR25936355	SAMN37309158	121_812_G6_ST2	121_812_G6_V2	G6	ST2	pig gut metagenome	METAGENOMIC	feces	Sus scrofa	Spain: Lleida	41.6178 N 0.6202 E	Spain	Europe	2020-11-13	INSTITUTE OF AGRIFOOD RESERACH AND TECHNOLOGY (IRTA)	WGS	13280695200	Metagenome or environmental	4454870818	SRX21655116	Illumina NovaSeq 6000	PAIRED
SRR25936356	SAMN37309050	13_3058_GG_ST1	13_3058_GG_V1	GG	ST1	pig gut metagenome	METAGENOMIC	feces	Sus scrofa	Spain: Lleida	41.6178 N 0.6202 E	Spain	Europe	2020-10-27	INSTITUTE OF AGRIFOOD RESERACH AND TECHNOLOGY (IRTA)	WGS	8971155600	Metagenome or environmental	2829377360	SRX21655115	Illumina NovaSeq 6000	PAIRED
SRR25936357	SAMN37309157	120_812_G6_ST1	120_812_G6_V1	G6	ST1	pig gut metagenome	METAGENOMIC	feces	Sus scrofa	Spain: Lleida	41.6178 N 0.6202 E	Spain	Europe	2020-10-27	INSTITUTE OF AGRIFOOD RESERACH AND TECHNOLOGY (IRTA)	WGS	8669442900	Metagenome or environmental	2693216085	SRX21655114	Illumina NovaSeq 6000	PAIRED
SRR25936358	SAMN37309156	119_810_G4_ST4	119_810_G4_V4	G4	ST4	pig gut metagenome	METAGENOMIC	feces	Sus scrofa	Spain: Lleida	41.6178 N 0.6202 E	Spain	Europe	2020-12-09	INSTITUTE OF AGRIFOOD RESERACH AND TECHNOLOGY (IRTA)	WGS	8598718500	Metagenome or environmental	2700454520	SRX21655113	Illumina NovaSeq 6000	PAIRED
SRR25936359	SAMN37309155	118_810_G4_ST3	118_810_G4_V3	G4	ST3	pig gut metagenome	METAGENOMIC	feces	Sus scrofa	Spain: Lleida	41.6178 N 0.6202 E	Spain	Europe	2020-11-25	INSTITUTE OF AGRIFOOD RESERACH AND TECHNOLOGY (IRTA)	WGS	9098789100	Metagenome or environmental	2808758984	SRX21655112	Illumina NovaSeq 6000	PAIRED
SRR25936360	SAMN37309154	117_810_G4_ST2	117_810_G4_V2	G4	ST2	pig gut metagenome	METAGENOMIC	feces	Sus scrofa	Spain: Lleida	41.6178 N 0.6202 E	Spain	Europe	2020-11-13	INSTITUTE OF AGRIFOOD RESERACH AND TECHNOLOGY (IRTA)	WGS	8745919500	Metagenome or environmental	2769365969	SRX21655111	Illumina NovaSeq 6000	PAIRED
SRR25936361	SAMN37309153	116_810_G4_ST1	116_810_G4_V1	G4	ST1	pig gut metagenome	METAGENOMIC	feces	Sus scrofa	Spain: Lleida	41.6178 N 0.6202 E	Spain	Europe	2020-10-27	INSTITUTE OF AGRIFOOD RESERACH AND TECHNOLOGY (IRTA)	WGS	8237633700	Metagenome or environmental	2544345914	SRX21655110	Illumina NovaSeq 6000	PAIRED
SRR25936362	SAMN37309152	115_807_G1_ST4	115_807_G1_V4	G1	ST4	pig gut metagenome	METAGENOMIC	feces	Sus scrofa	Spain: Lleida	41.6178 N 0.6202 E	Spain	Europe	2020-12-09	INSTITUTE OF AGRIFOOD RESERACH AND TECHNOLOGY (IRTA)	WGS	13236594900	Metagenome or environmental	4320438440	SRX21655109	Illumina NovaSeq 6000	PAIRED
SRR25936363	SAMN37309151	114_807_G1_ST3	114_807_G1_V3	G1	ST3	pig gut metagenome	METAGENOMIC	feces	Sus scrofa	Spain: Lleida	41.6178 N 0.6202 E	Spain	Europe	2020-11-25	INSTITUTE OF AGRIFOOD RESERACH AND TECHNOLOGY (IRTA)	WGS	7844868600	Metagenome or environmental	2424760216	SRX21655108	Illumina NovaSeq 6000	PAIRED
SRR25936364	SAMN37309150	113_807_G1_ST2	113_807_G1_V2	G1	ST2	pig gut metagenome	METAGENOMIC	feces	Sus scrofa	Spain: Lleida	41.6178 N 0.6202 E	Spain	Europe	2020-11-13	INSTITUTE OF AGRIFOOD RESERACH AND TECHNOLOGY (IRTA)	WGS	8652958800	Metagenome or environmental	2690173027	SRX21655107	Illumina NovaSeq 6000	PAIRED
SRR25936365	SAMN37309149	112_807_G1_ST1	112_807_G1_V1	G1	ST1	pig gut metagenome	METAGENOMIC	feces	Sus scrofa	Spain: Lleida	41.6178 N 0.6202 E	Spain	Europe	2020-10-27	INSTITUTE OF AGRIFOOD RESERACH AND TECHNOLOGY (IRTA)	WGS	8960284800	Metagenome or environmental	2809284263	SRX21655106	Illumina NovaSeq 6000	PAIRED
SRR25936366	SAMN37309148	111_806_G1_ST4	111_806_G1_V4	G1	ST4	pig gut metagenome	METAGENOMIC	feces	Sus scrofa	Spain: Lleida	41.6178 N 0.6202 E	Spain	Europe	2020-12-09	INSTITUTE OF AGRIFOOD RESERACH AND TECHNOLOGY (IRTA)	WGS	1588065300	Metagenome or environmental	509553133	SRX21655105	Illumina NovaSeq 6000	PAIRED
SRR25936367	SAMN37309049	12_3056_GG_ST4	12_3056_GG_V4	GG	ST4	pig gut metagenome	METAGENOMIC	feces	Sus scrofa	Spain: Lleida	41.6178 N 0.6202 E	Spain	Europe	2020-12-09	INSTITUTE OF AGRIFOOD RESERACH AND TECHNOLOGY (IRTA)	WGS	8618118300	Metagenome or environmental	2720876518	SRX21655104	Illumina NovaSeq 6000	PAIRED
SRR25936368	SAMN37309147	110_806_G1_ST3	110_806_G1_V3	G1	ST3	pig gut metagenome	METAGENOMIC	feces	Sus scrofa	Spain: Lleida	41.6178 N 0.6202 E	Spain	Europe	2020-11-25	INSTITUTE OF AGRIFOOD RESERACH AND TECHNOLOGY (IRTA)	WGS	8025242400	Metagenome or environmental	2499888253	SRX21655103	Illumina NovaSeq 6000	PAIRED
SRR25936369	SAMN37309146	109_806_G1_ST2	109_806_G1_V2	G1	ST2	pig gut metagenome	METAGENOMIC	feces	Sus scrofa	Spain: Lleida	41.6178 N 0.6202 E	Spain	Europe	2020-11-13	INSTITUTE OF AGRIFOOD RESERACH AND TECHNOLOGY (IRTA)	WGS	7643599500	Metagenome or environmental	2355680693	SRX21655102	Illumina NovaSeq 6000	PAIRED
SRR25936370	SAMN37309145	108_806_G1_ST1	108_806_G1_V1	G1	ST1	pig gut metagenome	METAGENOMIC	feces	Sus scrofa	Spain: Lleida	41.6178 N 0.6202 E	Spain	Europe	2020-10-27	INSTITUTE OF AGRIFOOD RESERACH AND TECHNOLOGY (IRTA)	WGS	7750271100	Metagenome or environmental	2404843157	SRX21655101	Illumina NovaSeq 6000	PAIRED
SRR25936371	SAMN37309144	107_805_G6_ST4	107_805_G6_V4	G6	ST4	pig gut metagenome	METAGENOMIC	feces	Sus scrofa	Spain: Lleida	41.6178 N 0.6202 E	Spain	Europe	2020-12-09	INSTITUTE OF AGRIFOOD RESERACH AND TECHNOLOGY (IRTA)	WGS	2055828000	Metagenome or environmental	659671020	SRX21655100	Illumina NovaSeq 6000	PAIRED
SRR25936372	SAMN37309143	106_805_G6_ST3	106_805_G6_V3	G6	ST3	pig gut metagenome	METAGENOMIC	feces	Sus scrofa	Spain: Lleida	41.6178 N 0.6202 E	Spain	Europe	2020-11-25	INSTITUTE OF AGRIFOOD RESERACH AND TECHNOLOGY (IRTA)	WGS	1209054900	Metagenome or environmental	389610966	SRX21655099	Illumina NovaSeq 6000	PAIRED
SRR25936373	SAMN37309142	105_805_G6_ST2	105_805_G6_V2	G6	ST2	pig gut metagenome	METAGENOMIC	feces	Sus scrofa	Spain: Lleida	41.6178 N 0.6202 E	Spain	Europe	2020-11-13	INSTITUTE OF AGRIFOOD RESERACH AND TECHNOLOGY (IRTA)	WGS	5898227100	Metagenome or environmental	1932047028	SRX21655098	Illumina NovaSeq 6000	PAIRED
SRR25936374	SAMN37309141	104_805_G6_ST1	104_805_G6_V1	G6	ST1	pig gut metagenome	METAGENOMIC	feces	Sus scrofa	Spain: Lleida	41.6178 N 0.6202 E	Spain	Europe	2020-10-27	INSTITUTE OF AGRIFOOD RESERACH AND TECHNOLOGY (IRTA)	WGS	8364327600	Metagenome or environmental	2655217687	SRX21655097	Illumina NovaSeq 6000	PAIRED
SRR25936375	SAMN37309140	103_804_G5_ST4	103_804_G5_V4	G5	ST4	pig gut metagenome	METAGENOMIC	feces	Sus scrofa	Spain: Lleida	41.6178 N 0.6202 E	Spain	Europe	2020-12-09	INSTITUTE OF AGRIFOOD RESERACH AND TECHNOLOGY (IRTA)	WGS	8600223600	Metagenome or environmental	2691932196	SRX21655096	Illumina NovaSeq 6000	PAIRED
SRR25936376	SAMN37309139	102_804_G5_ST3	102_804_G5_V3	G5	ST3	pig gut metagenome	METAGENOMIC	feces	Sus scrofa	Spain: Lleida	41.6178 N 0.6202 E	Spain	Europe	2020-11-25	INSTITUTE OF AGRIFOOD RESERACH AND TECHNOLOGY (IRTA)	WGS	1206738000	Metagenome or environmental	408233785	SRX21655095	Illumina NovaSeq 6000	PAIRED
SRR25936377	SAMN37309119	82_795_G2_ST3	82_795_G2_V3	G2	ST3	pig gut metagenome	METAGENOMIC	feces	Sus scrofa	Spain: Lleida	41.6178 N 0.6202 E	Spain	Europe	2020-11-25	INSTITUTE OF AGRIFOOD RESERACH AND TECHNOLOGY (IRTA)	WGS	9343098300	Metagenome or environmental	2897396635	SRX21655094	Illumina NovaSeq 6000	PAIRED
SRR25936378	SAMN37309118	81_795_G2_ST2	81_795_G2_V2	G2	ST2	pig gut metagenome	METAGENOMIC	feces	Sus scrofa	Spain: Lleida	41.6178 N 0.6202 E	Spain	Europe	2020-11-13	INSTITUTE OF AGRIFOOD RESERACH AND TECHNOLOGY (IRTA)	WGS	5919781500	Metagenome or environmental	1965572008	SRX21655093	Illumina NovaSeq 6000	PAIRED
SRR25936379	SAMN37309046	9_3056_GG_ST1	9_3056_GG_V1	GG	ST1	pig gut metagenome	METAGENOMIC	feces	Sus scrofa	Spain: Lleida	41.6178 N 0.6202 E	Spain	Europe	2020-10-27	INSTITUTE OF AGRIFOOD RESERACH AND TECHNOLOGY (IRTA)	WGS	8128058100	Metagenome or environmental	2519173441	SRX21655092	Illumina NovaSeq 6000	PAIRED
SRR25936380	SAMN37309117	80_795_G2_ST1	80_795_G2_V1	G2	ST1	pig gut metagenome	METAGENOMIC	feces	Sus scrofa	Spain: Lleida	41.6178 N 0.6202 E	Spain	Europe	2020-10-27	INSTITUTE OF AGRIFOOD RESERACH AND TECHNOLOGY (IRTA)	WGS	9000902100	Metagenome or environmental	2854356249	SRX21655091	Illumina NovaSeq 6000	PAIRED
SRR25936381	SAMN37309116	79_793_G6_ST4	79_793_G6_V4	G6	ST4	pig gut metagenome	METAGENOMIC	feces	Sus scrofa	Spain: Lleida	41.6178 N 0.6202 E	Spain	Europe	2020-12-09	INSTITUTE OF AGRIFOOD RESERACH AND TECHNOLOGY (IRTA)	WGS	16626621300	Metagenome or environmental	5588221505	SRX21655090	Illumina NovaSeq 6000	PAIRED
SRR25936382	SAMN37309115	78_793_G6_ST3	78_793_G6_V3	G6	ST3	pig gut metagenome	METAGENOMIC	feces	Sus scrofa	Spain: Lleida	41.6178 N 0.6202 E	Spain	Europe	2020-11-25	INSTITUTE OF AGRIFOOD RESERACH AND TECHNOLOGY (IRTA)	WGS	9037948500	Metagenome or environmental	2821648354	SRX21655089	Illumina NovaSeq 6000	PAIRED
SRR25936383	SAMN37309114	77_793_G6_ST2	77_793_G6_V2	G6	ST2	pig gut metagenome	METAGENOMIC	feces	Sus scrofa	Spain: Lleida	41.6178 N 0.6202 E	Spain	Europe	2020-11-13	INSTITUTE OF AGRIFOOD RESERACH AND TECHNOLOGY (IRTA)	WGS	8755245900	Metagenome or environmental	2725924532	SRX21655088	Illumina NovaSeq 6000	PAIRED
SRR25936384	SAMN37309113	76_793_G6_ST1	76_793_G6_V1	G6	ST1	pig gut metagenome	METAGENOMIC	feces	Sus scrofa	Spain: Lleida	41.6178 N 0.6202 E	Spain	Europe	2020-10-27	INSTITUTE OF AGRIFOOD RESERACH AND TECHNOLOGY (IRTA)	WGS	8695367700	Metagenome or environmental	2719853159	SRX21655087	Illumina NovaSeq 6000	PAIRED
SRR25936385	SAMN37309112	75_790_G3_ST4	75_790_G3_V4	G3	ST4	pig gut metagenome	METAGENOMIC	feces	Sus scrofa	Spain: Lleida	41.6178 N 0.6202 E	Spain	Europe	2020-12-09	INSTITUTE OF AGRIFOOD RESERACH AND TECHNOLOGY (IRTA)	WGS	13798650600	Metagenome or environmental	4659912173	SRX21655086	Illumina NovaSeq 6000	PAIRED
SRR25936386	SAMN37309111	74_790_G3_ST3	74_790_G3_V3	G3	ST3	pig gut metagenome	METAGENOMIC	feces	Sus scrofa	Spain: Lleida	41.6178 N 0.6202 E	Spain	Europe	2020-11-25	INSTITUTE OF AGRIFOOD RESERACH AND TECHNOLOGY (IRTA)	WGS	8041333500	Metagenome or environmental	2502350051	SRX21655085	Illumina NovaSeq 6000	PAIRED
SRR25936387	SAMN37309110	73_790_G3_ST2	73_790_G3_V2	G3	ST2	pig gut metagenome	METAGENOMIC	feces	Sus scrofa	Spain: Lleida	41.6178 N 0.6202 E	Spain	Europe	2020-11-13	INSTITUTE OF AGRIFOOD RESERACH AND TECHNOLOGY (IRTA)	WGS	8853110400	Metagenome or environmental	2726026330	SRX21655084	Illumina NovaSeq 6000	PAIRED
SRR25936388	SAMN37309109	72_790_G3_ST1	72_790_G3_V1	G3	ST1	pig gut metagenome	METAGENOMIC	feces	Sus scrofa	Spain: Lleida	41.6178 N 0.6202 E	Spain	Europe	2020-10-27	INSTITUTE OF AGRIFOOD RESERACH AND TECHNOLOGY (IRTA)	WGS	8843889900	Metagenome or environmental	2795663940	SRX21655083	Illumina NovaSeq 6000	PAIRED
SRR25936389	SAMN37309108	71_788_G1_ST4	71_788_G1_V4	G1	ST4	pig gut metagenome	METAGENOMIC	feces	Sus scrofa	Spain: Lleida	41.6178 N 0.6202 E	Spain	Europe	2020-12-09	INSTITUTE OF AGRIFOOD RESERACH AND TECHNOLOGY (IRTA)	WGS	8951253600	Metagenome or environmental	2985134869	SRX21655082	Illumina NovaSeq 6000	PAIRED
SRR25936390	SAMN37309045	8_3053_GG_ST4	8_3053_GG_V4	GG	ST4	pig gut metagenome	METAGENOMIC	feces	Sus scrofa	Spain: Lleida	41.6178 N 0.6202 E	Spain	Europe	2020-12-09	INSTITUTE OF AGRIFOOD RESERACH AND TECHNOLOGY (IRTA)	WGS	7862598600	Metagenome or environmental	2446051016	SRX21655081	Illumina NovaSeq 6000	PAIRED
SRR25936391	SAMN37309107	70_788_G1_ST3	70_788_G1_V3	G1	ST3	pig gut metagenome	METAGENOMIC	feces	Sus scrofa	Spain: Lleida	41.6178 N 0.6202 E	Spain	Europe	2020-11-25	INSTITUTE OF AGRIFOOD RESERACH AND TECHNOLOGY (IRTA)	WGS	8625312600	Metagenome or environmental	2693496726	SRX21655080	Illumina NovaSeq 6000	PAIRED
SRR25936392	SAMN37309106	69_788_G1_ST2	69_788_G1_V2	G1	ST2	pig gut metagenome	METAGENOMIC	feces	Sus scrofa	Spain: Lleida	41.6178 N 0.6202 E	Spain	Europe	2020-11-13	INSTITUTE OF AGRIFOOD RESERACH AND TECHNOLOGY (IRTA)	WGS	8622579300	Metagenome or environmental	2688638834	SRX21655079	Illumina NovaSeq 6000	PAIRED
SRR25936393	SAMN37309105	68_788_G1_ST1	68_788_G1_V1	G1	ST1	pig gut metagenome	METAGENOMIC	feces	Sus scrofa	Spain: Lleida	41.6178 N 0.6202 E	Spain	Europe	2020-10-27	INSTITUTE OF AGRIFOOD RESERACH AND TECHNOLOGY (IRTA)	WGS	8882423400	Metagenome or environmental	2766719330	SRX21655078	Illumina NovaSeq 6000	PAIRED
SRR25936394	SAMN37309104	67_785_G4_ST4	67_785_G4_V4	G4	ST4	pig gut metagenome	METAGENOMIC	feces	Sus scrofa	Spain: Lleida	41.6178 N 0.6202 E	Spain	Europe	2020-12-09	INSTITUTE OF AGRIFOOD RESERACH AND TECHNOLOGY (IRTA)	WGS	6732778800	Metagenome or environmental	2129013326	SRX21655077	Illumina NovaSeq 6000	PAIRED
SRR25936395	SAMN37309103	66_785_G4_ST3	66_785_G4_V3	G4	ST3	pig gut metagenome	METAGENOMIC	feces	Sus scrofa	Spain: Lleida	41.6178 N 0.6202 E	Spain	Europe	2020-11-25	INSTITUTE OF AGRIFOOD RESERACH AND TECHNOLOGY (IRTA)	WGS	10500161700	Metagenome or environmental	3263275666	SRX21655076	Illumina NovaSeq 6000	PAIRED
SRR25936396	SAMN37309102	65_785_G4_ST2	65_785_G4_V2	G4	ST2	pig gut metagenome	METAGENOMIC	feces	Sus scrofa	Spain: Lleida	41.6178 N 0.6202 E	Spain	Europe	2020-11-13	INSTITUTE OF AGRIFOOD RESERACH AND TECHNOLOGY (IRTA)	WGS	8827264800	Metagenome or environmental	2745904673	SRX21655075	Illumina NovaSeq 6000	PAIRED
SRR25936397	SAMN37309101	64_785_G4_ST1	64_785_G4_V1	G4	ST1	pig gut metagenome	METAGENOMIC	feces	Sus scrofa	Spain: Lleida	41.6178 N 0.6202 E	Spain	Europe	2020-10-27	INSTITUTE OF AGRIFOOD RESERACH AND TECHNOLOGY (IRTA)	WGS	8724835500	Metagenome or environmental	2834166006	SRX21655074	Illumina NovaSeq 6000	PAIRED
SRR25936398	SAMN37309100	63_783_G2_ST4	63_783_G2_V4	G2	ST4	pig gut metagenome	METAGENOMIC	feces	Sus scrofa	Spain: Lleida	41.6178 N 0.6202 E	Spain	Europe	2020-12-09	INSTITUTE OF AGRIFOOD RESERACH AND TECHNOLOGY (IRTA)	WGS	2367192600	Metagenome or environmental	765631659	SRX21655073	Illumina NovaSeq 6000	PAIRED
SRR25936399	SAMN37309099	62_783_G2_ST3	62_783_G2_V3	G2	ST3	pig gut metagenome	METAGENOMIC	feces	Sus scrofa	Spain: Lleida	41.6178 N 0.6202 E	Spain	Europe	2020-11-25	INSTITUTE OF AGRIFOOD RESERACH AND TECHNOLOGY (IRTA)	WGS	1126455900	Metagenome or environmental	357546437	SRX21655072	Illumina NovaSeq 6000	PAIRED
SRR25936400	SAMN37309098	61_783_G2_ST2	61_783_G2_V2	G2	ST2	pig gut metagenome	METAGENOMIC	feces	Sus scrofa	Spain: Lleida	41.6178 N 0.6202 E	Spain	Europe	2020-11-13	INSTITUTE OF AGRIFOOD RESERACH AND TECHNOLOGY (IRTA)	WGS	8598655500	Metagenome or environmental	2685024481	SRX21655071	Illumina NovaSeq 6000	PAIRED
SRR25936401	SAMN37309044	7_3053_GG_ST3	7_3053_GG_V3	GG	ST3	pig gut metagenome	METAGENOMIC	feces	Sus scrofa	Spain: Lleida	41.6178 N 0.6202 E	Spain	Europe	2020-11-25	INSTITUTE OF AGRIFOOD RESERACH AND TECHNOLOGY (IRTA)	WGS	3255062400	Metagenome or environmental	1043229710	SRX21655070	Illumina NovaSeq 6000	PAIRED
SRR25936402	SAMN37309097	60_783_G2_ST1	60_783_G2_V1	G2	ST1	pig gut metagenome	METAGENOMIC	feces	Sus scrofa	Spain: Lleida	41.6178 N 0.6202 E	Spain	Europe	2020-10-27	INSTITUTE OF AGRIFOOD RESERACH AND TECHNOLOGY (IRTA)	WGS	7660560300	Metagenome or environmental	2392503854	SRX21655069	Illumina NovaSeq 6000	PAIRED
SRR25936403	SAMN37309096	59_782_G1_ST4	59_782_G1_V4	G1	ST4	pig gut metagenome	METAGENOMIC	feces	Sus scrofa	Spain: Lleida	41.6178 N 0.6202 E	Spain	Europe	2020-12-09	INSTITUTE OF AGRIFOOD RESERACH AND TECHNOLOGY (IRTA)	WGS	1242384300	Metagenome or environmental	401894776	SRX21655068	Illumina NovaSeq 6000	PAIRED
SRR25936404	SAMN37309095	58_782_G1_ST3	58_782_G1_V3	G1	ST3	pig gut metagenome	METAGENOMIC	feces	Sus scrofa	Spain: Lleida	41.6178 N 0.6202 E	Spain	Europe	2020-11-25	INSTITUTE OF AGRIFOOD RESERACH AND TECHNOLOGY (IRTA)	WGS	8399515200	Metagenome or environmental	2584129022	SRX21655067	Illumina NovaSeq 6000	PAIRED
SRR25936405	SAMN37309094	57_782_G1_ST2	57_782_G1_V2	G1	ST2	pig gut metagenome	METAGENOMIC	feces	Sus scrofa	Spain: Lleida	41.6178 N 0.6202 E	Spain	Europe	2020-11-13	INSTITUTE OF AGRIFOOD RESERACH AND TECHNOLOGY (IRTA)	WGS	7818137100	Metagenome or environmental	2475754978	SRX21655066	Illumina NovaSeq 6000	PAIRED
SRR25936406	SAMN37309093	56_781_G6_ST4	56_781_G6_V4	G6	ST4	pig gut metagenome	METAGENOMIC	feces	Sus scrofa	Spain: Lleida	41.6178 N 0.6202 E	Spain	Europe	2020-12-09	INSTITUTE OF AGRIFOOD RESERACH AND TECHNOLOGY (IRTA)	WGS	1521226800	Metagenome or environmental	486879242	SRX21655065	Illumina NovaSeq 6000	PAIRED
SRR25936407	SAMN37309092	55_781_G6_ST3	55_781_G6_V3	G6	ST3	pig gut metagenome	METAGENOMIC	feces	Sus scrofa	Spain: Lleida	41.6178 N 0.6202 E	Spain	Europe	2020-11-25	INSTITUTE OF AGRIFOOD RESERACH AND TECHNOLOGY (IRTA)	WGS	9224657700	Metagenome or environmental	2853793445	SRX21655064	Illumina NovaSeq 6000	PAIRED
SRR25936408	SAMN37309091	54_781_G6_ST2	54_781_G6_V2	G6	ST2	pig gut metagenome	METAGENOMIC	feces	Sus scrofa	Spain: Lleida	41.6178 N 0.6202 E	Spain	Europe	2020-11-13	INSTITUTE OF AGRIFOOD RESERACH AND TECHNOLOGY (IRTA)	WGS	7912414800	Metagenome or environmental	2443255380	SRX21655063	Illumina NovaSeq 6000	PAIRED
SRR25936409	SAMN37309197	160_836_G6_ST1	160_836_G6_V1	G6	ST1	pig gut metagenome	METAGENOMIC	feces	Sus scrofa	Spain: Lleida	41.6178 N 0.6202 E	Spain	Europe	2020-10-27	INSTITUTE OF AGRIFOOD RESERACH AND TECHNOLOGY (IRTA)	WGS	8883928800	Metagenome or environmental	2773921898	SRX21655062	Illumina NovaSeq 6000	PAIRED
SRR25936410	SAMN37309196	159_835_G5_ST4	159_835_G5_V4	G5	ST4	pig gut metagenome	METAGENOMIC	feces	Sus scrofa	Spain: Lleida	41.6178 N 0.6202 E	Spain	Europe	2020-12-09	INSTITUTE OF AGRIFOOD RESERACH AND TECHNOLOGY (IRTA)	WGS	8093960100	Metagenome or environmental	2545398282	SRX21655061	Illumina NovaSeq 6000	PAIRED
SRR25936411	SAMN37309195	158_835_G5_ST3	158_835_G5_V3	G5	ST3	pig gut metagenome	METAGENOMIC	feces	Sus scrofa	Spain: Lleida	41.6178 N 0.6202 E	Spain	Europe	2020-11-25	INSTITUTE OF AGRIFOOD RESERACH AND TECHNOLOGY (IRTA)	WGS	8515763400	Metagenome or environmental	2649952416	SRX21655060	Illumina NovaSeq 6000	PAIRED
SRR25936412	SAMN37309194	157_835_G5_ST2	157_835_G5_V2	G5	ST2	pig gut metagenome	METAGENOMIC	feces	Sus scrofa	Spain: Lleida	41.6178 N 0.6202 E	Spain	Europe	2020-11-13	INSTITUTE OF AGRIFOOD RESERACH AND TECHNOLOGY (IRTA)	WGS	8827854000	Metagenome or environmental	2741986956	SRX21655059	Illumina NovaSeq 6000	PAIRED
SRR25936413	SAMN37309193	156_835_G5_ST1	156_835_G5_V1	G5	ST1	pig gut metagenome	METAGENOMIC	feces	Sus scrofa	Spain: Lleida	41.6178 N 0.6202 E	Spain	Europe	2020-10-27	INSTITUTE OF AGRIFOOD RESERACH AND TECHNOLOGY (IRTA)	WGS	8835794400	Metagenome or environmental	2789589949	SRX21655058	Illumina NovaSeq 6000	PAIRED
SRR25936414	SAMN37309192	155_831_G1_ST4	155_831_G1_V4	G1	ST4	pig gut metagenome	METAGENOMIC	feces	Sus scrofa	Spain: Lleida	41.6178 N 0.6202 E	Spain	Europe	2020-12-09	INSTITUTE OF AGRIFOOD RESERACH AND TECHNOLOGY (IRTA)	WGS	1222560000	Metagenome or environmental	393050367	SRX21655057	Illumina NovaSeq 6000	PAIRED
SRR25936415	SAMN37309191	154_831_G1_ST3	154_831_G1_V3	G1	ST3	pig gut metagenome	METAGENOMIC	feces	Sus scrofa	Spain: Lleida	41.6178 N 0.6202 E	Spain	Europe	2020-11-25	INSTITUTE OF AGRIFOOD RESERACH AND TECHNOLOGY (IRTA)	WGS	7801458000	Metagenome or environmental	2469713150	SRX21655056	Illumina NovaSeq 6000	PAIRED
SRR25936416	SAMN37309190	153_831_G1_ST2	153_831_G1_V2	G1	ST2	pig gut metagenome	METAGENOMIC	feces	Sus scrofa	Spain: Lleida	41.6178 N 0.6202 E	Spain	Europe	2020-11-13	INSTITUTE OF AGRIFOOD RESERACH AND TECHNOLOGY (IRTA)	WGS	7920242700	Metagenome or environmental	2449339646	SRX21655055	Illumina NovaSeq 6000	PAIRED
SRR25936417	SAMN37309189	152_831_G1_ST1	152_831_G1_V1	G1	ST1	pig gut metagenome	METAGENOMIC	feces	Sus scrofa	Spain: Lleida	41.6178 N 0.6202 E	Spain	Europe	2020-10-27	INSTITUTE OF AGRIFOOD RESERACH AND TECHNOLOGY (IRTA)	WGS	8550445500	Metagenome or environmental	2634846155	SRX21655054	Illumina NovaSeq 6000	PAIRED
SRR25936418	SAMN37309188	151_830_G6_ST4	151_830_G6_V4	G6	ST4	pig gut metagenome	METAGENOMIC	feces	Sus scrofa	Spain: Lleida	41.6178 N 0.6202 E	Spain	Europe	2020-12-09	INSTITUTE OF AGRIFOOD RESERACH AND TECHNOLOGY (IRTA)	WGS	8553346200	Metagenome or environmental	2731575722	SRX21655053	Illumina NovaSeq 6000	PAIRED
SRR25936419	SAMN37309053	16_3058_GG_ST4	16_3058_GG_V4	GG	ST4	pig gut metagenome	METAGENOMIC	feces	Sus scrofa	Spain: Lleida	41.6178 N 0.6202 E	Spain	Europe	2020-12-09	INSTITUTE OF AGRIFOOD RESERACH AND TECHNOLOGY (IRTA)	WGS	7956117300	Metagenome or environmental	2491319229	SRX21655052	Illumina NovaSeq 6000	PAIRED
SRR25936420	SAMN37309187	150_830_G6_ST3	150_830_G6_V3	G6	ST3	pig gut metagenome	METAGENOMIC	feces	Sus scrofa	Spain: Lleida	41.6178 N 0.6202 E	Spain	Europe	2020-11-25	INSTITUTE OF AGRIFOOD RESERACH AND TECHNOLOGY (IRTA)	WGS	7576572900	Metagenome or environmental	2338883270	SRX21655051	Illumina NovaSeq 6000	PAIRED
SRR25936421	SAMN37309186	149_830_G6_ST2	149_830_G6_V2	G6	ST2	pig gut metagenome	METAGENOMIC	feces	Sus scrofa	Spain: Lleida	41.6178 N 0.6202 E	Spain	Europe	2020-11-13	INSTITUTE OF AGRIFOOD RESERACH AND TECHNOLOGY (IRTA)	WGS	6939690000	Metagenome or environmental	2260722735	SRX21655050	Illumina NovaSeq 6000	PAIRED
SRR25936422	SAMN37309185	148_830_G6_ST1	148_830_G6_V1	G6	ST1	pig gut metagenome	METAGENOMIC	feces	Sus scrofa	Spain: Lleida	41.6178 N 0.6202 E	Spain	Europe	2020-10-27	INSTITUTE OF AGRIFOOD RESERACH AND TECHNOLOGY (IRTA)	WGS	9121333500	Metagenome or environmental	2850447048	SRX21655049	Illumina NovaSeq 6000	PAIRED
SRR25936423	SAMN37309184	147_825_G1_ST4	147_825_G1_V4	G1	ST4	pig gut metagenome	METAGENOMIC	feces	Sus scrofa	Spain: Lleida	41.6178 N 0.6202 E	Spain	Europe	2020-12-09	INSTITUTE OF AGRIFOOD RESERACH AND TECHNOLOGY (IRTA)	WGS	732724500	Metagenome or environmental	237502063	SRX21655048	Illumina NovaSeq 6000	PAIRED
SRR25936424	SAMN37309183	146_825_G1_ST3	146_825_G1_V3	G1	ST3	pig gut metagenome	METAGENOMIC	feces	Sus scrofa	Spain: Lleida	41.6178 N 0.6202 E	Spain	Europe	2020-11-25	INSTITUTE OF AGRIFOOD RESERACH AND TECHNOLOGY (IRTA)	WGS	8356258800	Metagenome or environmental	2557259275	SRX21655047	Illumina NovaSeq 6000	PAIRED
SRR25936425	SAMN37309182	145_825_G1_ST2	145_825_G1_V2	G1	ST2	pig gut metagenome	METAGENOMIC	feces	Sus scrofa	Spain: Lleida	41.6178 N 0.6202 E	Spain	Europe	2020-11-13	INSTITUTE OF AGRIFOOD RESERACH AND TECHNOLOGY (IRTA)	WGS	7435266900	Metagenome or environmental	2363593072	SRX21655046	Illumina NovaSeq 6000	PAIRED
SRR25936426	SAMN37309181	144_825_G1_ST1	144_825_G1_V1	G1	ST1	pig gut metagenome	METAGENOMIC	feces	Sus scrofa	Spain: Lleida	41.6178 N 0.6202 E	Spain	Europe	2020-10-27	INSTITUTE OF AGRIFOOD RESERACH AND TECHNOLOGY (IRTA)	WGS	9019236000	Metagenome or environmental	2820802996	SRX21655045	Illumina NovaSeq 6000	PAIRED
SRR25936427	SAMN37309180	143_823_G5_ST4	143_823_G5_V4	G5	ST4	pig gut metagenome	METAGENOMIC	feces	Sus scrofa	Spain: Lleida	41.6178 N 0.6202 E	Spain	Europe	2020-12-09	INSTITUTE OF AGRIFOOD RESERACH AND TECHNOLOGY (IRTA)	WGS	8320372800	Metagenome or environmental	2621230329	SRX21655044	Illumina NovaSeq 6000	PAIRED
SRR25936428	SAMN37309179	142_823_G5_ST3	142_823_G5_V3	G5	ST3	pig gut metagenome	METAGENOMIC	feces	Sus scrofa	Spain: Lleida	41.6178 N 0.6202 E	Spain	Europe	2020-11-25	INSTITUTE OF AGRIFOOD RESERACH AND TECHNOLOGY (IRTA)	WGS	8681884500	Metagenome or environmental	2703057525	SRX21655043	Illumina NovaSeq 6000	PAIRED
SRR25936429	SAMN37309178	141_823_G5_ST2	141_823_G5_V2	G5	ST2	pig gut metagenome	METAGENOMIC	feces	Sus scrofa	Spain: Lleida	41.6178 N 0.6202 E	Spain	Europe	2020-11-13	INSTITUTE OF AGRIFOOD RESERACH AND TECHNOLOGY (IRTA)	WGS	8064305400	Metagenome or environmental	2532686040	SRX21655042	Illumina NovaSeq 6000	PAIRED
SRR25936430	SAMN37309052	15_3058_GG_ST3	15_3058_GG_V3	GG	ST3	pig gut metagenome	METAGENOMIC	feces	Sus scrofa	Spain: Lleida	41.6178 N 0.6202 E	Spain	Europe	2020-11-25	INSTITUTE OF AGRIFOOD RESERACH AND TECHNOLOGY (IRTA)	WGS	14580338700	Metagenome or environmental	4850832207	SRX21655041	Illumina NovaSeq 6000	PAIRED
SRR25936431	SAMN37309177	140_823_G5_ST1	140_823_G5_V1	G5	ST1	pig gut metagenome	METAGENOMIC	feces	Sus scrofa	Spain: Lleida	41.6178 N 0.6202 E	Spain	Europe	2020-10-27	INSTITUTE OF AGRIFOOD RESERACH AND TECHNOLOGY (IRTA)	WGS	8795824200	Metagenome or environmental	2753256425	SRX21655040	Illumina NovaSeq 6000	PAIRED
SRR25936432	SAMN37309176	139_822_G4_ST4	139_822_G4_V4	G4	ST4	pig gut metagenome	METAGENOMIC	feces	Sus scrofa	Spain: Lleida	41.6178 N 0.6202 E	Spain	Europe	2020-12-09	INSTITUTE OF AGRIFOOD RESERACH AND TECHNOLOGY (IRTA)	WGS	1704528000	Metagenome or environmental	551337220	SRX21655039	Illumina NovaSeq 6000	PAIRED
SRR25936433	SAMN37309175	138_822_G4_ST3	138_822_G4_V3	G4	ST3	pig gut metagenome	METAGENOMIC	feces	Sus scrofa	Spain: Lleida	41.6178 N 0.6202 E	Spain	Europe	2020-11-25	INSTITUTE OF AGRIFOOD RESERACH AND TECHNOLOGY (IRTA)	WGS	9040234200	Metagenome or environmental	2789728740	SRX21655038	Illumina NovaSeq 6000	PAIRED
SRR25936434	SAMN37309174	137_822_G4_ST2	137_822_G4_V2	G4	ST2	pig gut metagenome	METAGENOMIC	feces	Sus scrofa	Spain: Lleida	41.6178 N 0.6202 E	Spain	Europe	2020-11-13	INSTITUTE OF AGRIFOOD RESERACH AND TECHNOLOGY (IRTA)	WGS	8310635400	Metagenome or environmental	2572739720	SRX21655037	Illumina NovaSeq 6000	PAIRED
SRR25936435	SAMN37309173	136_822_G4_ST1	136_822_G4_V1	G4	ST1	pig gut metagenome	METAGENOMIC	feces	Sus scrofa	Spain: Lleida	41.6178 N 0.6202 E	Spain	Europe	2020-10-27	INSTITUTE OF AGRIFOOD RESERACH AND TECHNOLOGY (IRTA)	WGS	6788087700	Metagenome or environmental	2126759735	SRX21655036	Illumina NovaSeq 6000	PAIRED
SRR25936436	SAMN37309172	135_821_G3_ST4	135_821_G3_V4	G3	ST4	pig gut metagenome	METAGENOMIC	feces	Sus scrofa	Spain: Lleida	41.6178 N 0.6202 E	Spain	Europe	2020-12-09	INSTITUTE OF AGRIFOOD RESERACH AND TECHNOLOGY (IRTA)	WGS	8339294100	Metagenome or environmental	2637692152	SRX21655035	Illumina NovaSeq 6000	PAIRED
SRR25936437	SAMN37309171	134_821_G3_ST3	134_821_G3_V3	G3	ST3	pig gut metagenome	METAGENOMIC	feces	Sus scrofa	Spain: Lleida	41.6178 N 0.6202 E	Spain	Europe	2020-11-25	INSTITUTE OF AGRIFOOD RESERACH AND TECHNOLOGY (IRTA)	WGS	9968184000	Metagenome or environmental	3068551594	SRX21655034	Illumina NovaSeq 6000	PAIRED
SRR25936438	SAMN37309170	133_821_G3_ST2	133_821_G3_V2	G3	ST2	pig gut metagenome	METAGENOMIC	feces	Sus scrofa	Spain: Lleida	41.6178 N 0.6202 E	Spain	Europe	2020-11-13	INSTITUTE OF AGRIFOOD RESERACH AND TECHNOLOGY (IRTA)	WGS	5878039200	Metagenome or environmental	1933120859	SRX21655033	Illumina NovaSeq 6000	PAIRED
SRR25936439	SAMN37309169	132_821_G3_ST1	132_821_G3_V1	G3	ST1	pig gut metagenome	METAGENOMIC	feces	Sus scrofa	Spain: Lleida	41.6178 N 0.6202 E	Spain	Europe	2020-10-27	INSTITUTE OF AGRIFOOD RESERACH AND TECHNOLOGY (IRTA)	WGS	9050324700	Metagenome or environmental	2835735229	SRX21655032	Illumina NovaSeq 6000	PAIRED
SRR25936440	SAMN37309168	131_820_G2_ST4	131_820_G2_V4	G2	ST4	pig gut metagenome	METAGENOMIC	feces	Sus scrofa	Spain: Lleida	41.6178 N 0.6202 E	Spain	Europe	2020-12-09	INSTITUTE OF AGRIFOOD RESERACH AND TECHNOLOGY (IRTA)	WGS	854390100	Metagenome or environmental	274588951	SRX21655031	Illumina NovaSeq 6000	PAIRED
SRR25936441	SAMN37309138	101_804_G5_ST2	101_804_G5_V2	G5	ST2	pig gut metagenome	METAGENOMIC	feces	Sus scrofa	Spain: Lleida	41.6178 N 0.6202 E	Spain	Europe	2020-11-13	INSTITUTE OF AGRIFOOD RESERACH AND TECHNOLOGY (IRTA)	WGS	7935150900	Metagenome or environmental	2498809753	SRX21655030	Illumina NovaSeq 6000	PAIRED
SRR25936442	SAMN37309048	11_3056_GG_ST3	11_3056_GG_V3	GG	ST3	pig gut metagenome	METAGENOMIC	feces	Sus scrofa	Spain: Lleida	41.6178 N 0.6202 E	Spain	Europe	2020-11-25	INSTITUTE OF AGRIFOOD RESERACH AND TECHNOLOGY (IRTA)	WGS	8192445300	Metagenome or environmental	2552522990	SRX21655029	Illumina NovaSeq 6000	PAIRED
SRR25936443	SAMN37309039	2_3052_GG_ST2	2_3052_GG_V2	GG	ST2	pig gut metagenome	METAGENOMIC	feces	Sus scrofa	Spain: Lleida	41.6178 N 0.6202 E	Spain	Europe	2020-11-13	INSTITUTE OF AGRIFOOD RESERACH AND TECHNOLOGY (IRTA)	WGS	8880117900	Metagenome or environmental	2765897081	SRX21655028	Illumina NovaSeq 6000	PAIRED
SRR25936444	SAMN37309038	1_3052_GG_ST1	1_3052_GG_V1	GG	ST1	pig gut metagenome	METAGENOMIC	feces	Sus scrofa	Spain: Lleida	41.6178 N 0.6202 E	Spain	Europe	2020-10-27	INSTITUTE OF AGRIFOOD RESERACH AND TECHNOLOGY (IRTA)	WGS	17100901800	Metagenome or environmental	5829294064	SRX21655027	Illumina NovaSeq 6000	PAIRED
SRR29930917	SAMN42747016	63_831_G1_ST1	63_831_G1_ST1	G1	ST1	pig gut metagenome	METATRANSCRIPTOMIC	feces	Sus scrofa	Spain: Lleida	41.6178 N 0.6202 E	Spain	Europe	2020-10-27	INSTITUTE OF AGRIFOOD RESERACH AND TECHNOLOGY (IRTA)	WGS	13938096978	Metagenome or environmental	4516149176	SRX25424987	Illumina NovaSeq 6000	PAIRED
SRR29930918	SAMN42747015	62_825_G1_ST4	62_825_G1_ST4	G1	ST4	pig gut metagenome	METATRANSCRIPTOMIC	feces	Sus scrofa	Spain: Lleida	41.6178 N 0.6202 E	Spain	Europe	2020-12-09	INSTITUTE OF AGRIFOOD RESERACH AND TECHNOLOGY (IRTA)	WGS	15632979264	Metagenome or environmental	5061208484	SRX25424986	Illumina NovaSeq 6000	PAIRED
SRR29930919	SAMN42747014	61_825_G1_ST2	61_825_G1_ST2	G1	ST2	pig gut metagenome	METATRANSCRIPTOMIC	feces	Sus scrofa	Spain: Lleida	41.6178 N 0.6202 E	Spain	Europe	2020-11-13	INSTITUTE OF AGRIFOOD RESERACH AND TECHNOLOGY (IRTA)	WGS	13278828260	Metagenome or environmental	4172858914	SRX25424985	Illumina NovaSeq 6000	PAIRED
SRR29930920	SAMN42746960	7_3059_GG_ST2	7_3059_GG_ST2	GG	ST2	pig gut metagenome	METATRANSCRIPTOMIC	feces	Sus scrofa	Spain: Lleida	41.6178 N 0.6202 E	Spain	Europe	2020-11-13	INSTITUTE OF AGRIFOOD RESERACH AND TECHNOLOGY (IRTA)	WGS	13177695406	Metagenome or environmental	4256469225	SRX25424984	Illumina NovaSeq 6000	PAIRED
SRR29930921	SAMN42747013	60_825_G1_ST1	60_825_G1_ST1	G1	ST1	pig gut metagenome	METATRANSCRIPTOMIC	feces	Sus scrofa	Spain: Lleida	41.6178 N 0.6202 E	Spain	Europe	2020-10-27	INSTITUTE OF AGRIFOOD RESERACH AND TECHNOLOGY (IRTA)	WGS	15392875372	Metagenome or environmental	4993344214	SRX25424983	Illumina NovaSeq 6000	PAIRED
SRR29930922	SAMN42747012	59_823_G5_ST4	59_823_G5_ST4	G5	ST4	pig gut metagenome	METATRANSCRIPTOMIC	feces	Sus scrofa	Spain: Lleida	41.6178 N 0.6202 E	Spain	Europe	2020-12-09	INSTITUTE OF AGRIFOOD RESERACH AND TECHNOLOGY (IRTA)	WGS	14139251326	Metagenome or environmental	4445725417	SRX25424982	Illumina NovaSeq 6000	PAIRED
SRR29930923	SAMN42747011	58_823_G5_ST2	58_823_G5_ST2	G5	ST2	pig gut metagenome	METATRANSCRIPTOMIC	feces	Sus scrofa	Spain: Lleida	41.6178 N 0.6202 E	Spain	Europe	2020-11-13	INSTITUTE OF AGRIFOOD RESERACH AND TECHNOLOGY (IRTA)	WGS	15970497786	Metagenome or environmental	5392582105	SRX25424981	Illumina NovaSeq 6000	PAIRED
SRR29930924	SAMN42747010	57_823_G5_ST1	57_823_G5_ST1	G5	ST1	pig gut metagenome	METATRANSCRIPTOMIC	feces	Sus scrofa	Spain: Lleida	41.6178 N 0.6202 E	Spain	Europe	2020-10-27	INSTITUTE OF AGRIFOOD RESERACH AND TECHNOLOGY (IRTA)	WGS	12973031516	Metagenome or environmental	4115906738	SRX25424980	Illumina NovaSeq 6000	PAIRED
SRR29930925	SAMN42747009	56_822_G4_ST4	56_822_G4_ST4	G4	ST4	pig gut metagenome	METATRANSCRIPTOMIC	feces	Sus scrofa	Spain: Lleida	41.6178 N 0.6202 E	Spain	Europe	2020-12-09	INSTITUTE OF AGRIFOOD RESERACH AND TECHNOLOGY (IRTA)	WGS	12208922592	Metagenome or environmental	3992625434	SRX25424979	Illumina NovaSeq 6000	PAIRED
SRR29930926	SAMN42747008	55_822_G4_ST2	55_822_G4_ST2	G4	ST2	pig gut metagenome	METATRANSCRIPTOMIC	feces	Sus scrofa	Spain: Lleida	41.6178 N 0.6202 E	Spain	Europe	2020-11-13	INSTITUTE OF AGRIFOOD RESERACH AND TECHNOLOGY (IRTA)	WGS	22242405398	Metagenome or environmental	7449657031	SRX25424978	Illumina NovaSeq 6000	PAIRED
SRR29930927	SAMN42747007	54_822_G4_ST1	54_822_G4_ST1	G4	ST1	pig gut metagenome	METATRANSCRIPTOMIC	feces	Sus scrofa	Spain: Lleida	41.6178 N 0.6202 E	Spain	Europe	2020-10-27	INSTITUTE OF AGRIFOOD RESERACH AND TECHNOLOGY (IRTA)	WGS	12644640038	Metagenome or environmental	4145534749	SRX25424977	Illumina NovaSeq 6000	PAIRED
SRR29930928	SAMN42747006	53_819_G1_ST4	53_819_G1_ST4	G1	ST4	pig gut metagenome	METATRANSCRIPTOMIC	feces	Sus scrofa	Spain: Lleida	41.6178 N 0.6202 E	Spain	Europe	2020-12-09	INSTITUTE OF AGRIFOOD RESERACH AND TECHNOLOGY (IRTA)	WGS	14158527080	Metagenome or environmental	4470139951	SRX25424976	Illumina NovaSeq 6000	PAIRED
SRR29930929	SAMN42747005	52_819_G1_ST2	52_819_G1_ST2	G1	ST2	pig gut metagenome	METATRANSCRIPTOMIC	feces	Sus scrofa	Spain: Lleida	41.6178 N 0.6202 E	Spain	Europe	2020-11-13	INSTITUTE OF AGRIFOOD RESERACH AND TECHNOLOGY (IRTA)	WGS	14295566526	Metagenome or environmental	4626078003	SRX25424975	Illumina NovaSeq 6000	PAIRED
SRR29930930	SAMN42747004	51_816_G4_ST4	51_816_G4_ST4	G4	ST4	pig gut metagenome	METATRANSCRIPTOMIC	feces	Sus scrofa	Spain: Lleida	41.6178 N 0.6202 E	Spain	Europe	2020-12-09	INSTITUTE OF AGRIFOOD RESERACH AND TECHNOLOGY (IRTA)	WGS	14742662124	Metagenome or environmental	4729269242	SRX25424974	Illumina NovaSeq 6000	PAIRED
SRR29930931	SAMN42746959	6_3059_GG_ST1	6_3059_GG_ST1	GG	ST1	pig gut metagenome	METATRANSCRIPTOMIC	feces	Sus scrofa	Spain: Lleida	41.6178 N 0.6202 E	Spain	Europe	2020-10-27	INSTITUTE OF AGRIFOOD RESERACH AND TECHNOLOGY (IRTA)	WGS	19962154700	Metagenome or environmental	6533041969	SRX25424973	Illumina NovaSeq 6000	PAIRED
SRR29930932	SAMN42747003	50_816_G4_ST2	50_816_G4_ST2	G4	ST2	pig gut metagenome	METATRANSCRIPTOMIC	feces	Sus scrofa	Spain: Lleida	41.6178 N 0.6202 E	Spain	Europe	2020-11-13	INSTITUTE OF AGRIFOOD RESERACH AND TECHNOLOGY (IRTA)	WGS	13556860634	Metagenome or environmental	4414258322	SRX25424972	Illumina NovaSeq 6000	PAIRED
SRR29930933	SAMN42747002	49_816_G4_ST1	49_816_G4_ST1	G4	ST1	pig gut metagenome	METATRANSCRIPTOMIC	feces	Sus scrofa	Spain: Lleida	41.6178 N 0.6202 E	Spain	Europe	2020-10-27	INSTITUTE OF AGRIFOOD RESERACH AND TECHNOLOGY (IRTA)	WGS	15686788114	Metagenome or environmental	5000061184	SRX25424971	Illumina NovaSeq 6000	PAIRED
SRR29930934	SAMN42747001	48_812_G6_ST4	48_812_G6_ST4	G6	ST4	pig gut metagenome	METATRANSCRIPTOMIC	feces	Sus scrofa	Spain: Lleida	41.6178 N 0.6202 E	Spain	Europe	2020-12-09	INSTITUTE OF AGRIFOOD RESERACH AND TECHNOLOGY (IRTA)	WGS	16320407670	Metagenome or environmental	5333000233	SRX25424970	Illumina NovaSeq 6000	PAIRED
SRR29930935	SAMN42747000	47_812_G6_ST2	47_812_G6_ST2	G6	ST2	pig gut metagenome	METATRANSCRIPTOMIC	feces	Sus scrofa	Spain: Lleida	41.6178 N 0.6202 E	Spain	Europe	2020-11-13	INSTITUTE OF AGRIFOOD RESERACH AND TECHNOLOGY (IRTA)	WGS	17656138570	Metagenome or environmental	5536539165	SRX25424969	Illumina NovaSeq 6000	PAIRED
SRR29930936	SAMN42746999	46_812_G6_ST1	46_812_G6_ST1	G6	ST1	pig gut metagenome	METATRANSCRIPTOMIC	feces	Sus scrofa	Spain: Lleida	41.6178 N 0.6202 E	Spain	Europe	2020-10-27	INSTITUTE OF AGRIFOOD RESERACH AND TECHNOLOGY (IRTA)	WGS	17530161384	Metagenome or environmental	5654452269	SRX25424968	Illumina NovaSeq 6000	PAIRED
SRR29930937	SAMN42746998	45_805_G6_ST4	45_805_G6_ST4	G6	ST4	pig gut metagenome	METATRANSCRIPTOMIC	feces	Sus scrofa	Spain: Lleida	41.6178 N 0.6202 E	Spain	Europe	2020-12-09	INSTITUTE OF AGRIFOOD RESERACH AND TECHNOLOGY (IRTA)	WGS	16598245556	Metagenome or environmental	5419956235	SRX25424967	Illumina NovaSeq 6000	PAIRED
SRR29930938	SAMN42746997	44_805_G6_ST2	44_805_G6_ST2	G6	ST2	pig gut metagenome	METATRANSCRIPTOMIC	feces	Sus scrofa	Spain: Lleida	41.6178 N 0.6202 E	Spain	Europe	2020-11-13	INSTITUTE OF AGRIFOOD RESERACH AND TECHNOLOGY (IRTA)	WGS	14839969846	Metagenome or environmental	4707778378	SRX25424966	Illumina NovaSeq 6000	PAIRED
SRR29930939	SAMN42746996	43_805_G6_ST1	43_805_G6_ST1	G6	ST1	pig gut metagenome	METATRANSCRIPTOMIC	feces	Sus scrofa	Spain: Lleida	41.6178 N 0.6202 E	Spain	Europe	2020-10-27	INSTITUTE OF AGRIFOOD RESERACH AND TECHNOLOGY (IRTA)	WGS	17066108788	Metagenome or environmental	5659726754	SRX25424965	Illumina NovaSeq 6000	PAIRED
SRR29930940	SAMN42746995	42_804_G5_ST4	42_804_G5_ST4	G5	ST4	pig gut metagenome	METATRANSCRIPTOMIC	feces	Sus scrofa	Spain: Lleida	41.6178 N 0.6202 E	Spain	Europe	2020-12-09	INSTITUTE OF AGRIFOOD RESERACH AND TECHNOLOGY (IRTA)	WGS	16845300582	Metagenome or environmental	5452618487	SRX25424964	Illumina NovaSeq 6000	PAIRED
SRR29930941	SAMN42746994	41_804_G5_ST2	41_804_G5_ST2	G5	ST2	pig gut metagenome	METATRANSCRIPTOMIC	feces	Sus scrofa	Spain: Lleida	41.6178 N 0.6202 E	Spain	Europe	2020-11-13	INSTITUTE OF AGRIFOOD RESERACH AND TECHNOLOGY (IRTA)	WGS	16474185768	Metagenome or environmental	5423792861	SRX25424963	Illumina NovaSeq 6000	PAIRED
SRR29930942	SAMN42746958	5_3058_GG_ST4	5_3058_GG_ST4	GG	ST4	pig gut metagenome	METATRANSCRIPTOMIC	feces	Sus scrofa	Spain: Lleida	41.6178 N 0.6202 E	Spain	Europe	2020-12-09	INSTITUTE OF AGRIFOOD RESERACH AND TECHNOLOGY (IRTA)	WGS	16494191456	Metagenome or environmental	5390683171	SRX25424962	Illumina NovaSeq 6000	PAIRED
SRR29930943	SAMN42746993	40_804_G5_ST1	40_804_G5_ST1	G5	ST1	pig gut metagenome	METATRANSCRIPTOMIC	feces	Sus scrofa	Spain: Lleida	41.6178 N 0.6202 E	Spain	Europe	2020-10-27	INSTITUTE OF AGRIFOOD RESERACH AND TECHNOLOGY (IRTA)	WGS	13852769294	Metagenome or environmental	4521891359	SRX25424961	Illumina NovaSeq 6000	PAIRED
SRR29930944	SAMN42746992	39_803_G4_ST4	39_803_G4_ST4	G4	ST4	pig gut metagenome	METATRANSCRIPTOMIC	feces	Sus scrofa	Spain: Lleida	41.6178 N 0.6202 E	Spain	Europe	2020-12-09	INSTITUTE OF AGRIFOOD RESERACH AND TECHNOLOGY (IRTA)	WGS	15662495536	Metagenome or environmental	5107232263	SRX25424960	Illumina NovaSeq 6000	PAIRED
SRR29930945	SAMN42746991	38_803_G4_ST2	38_803_G4_ST2	G4	ST2	pig gut metagenome	METATRANSCRIPTOMIC	feces	Sus scrofa	Spain: Lleida	41.6178 N 0.6202 E	Spain	Europe	2020-11-13	INSTITUTE OF AGRIFOOD RESERACH AND TECHNOLOGY (IRTA)	WGS	16316383520	Metagenome or environmental	5305821185	SRX25424959	Illumina NovaSeq 6000	PAIRED
SRR29930946	SAMN42746990	37_803_G4_ST1	37_803_G4_ST1	G4	ST1	pig gut metagenome	METATRANSCRIPTOMIC	feces	Sus scrofa	Spain: Lleida	41.6178 N 0.6202 E	Spain	Europe	2020-10-27	INSTITUTE OF AGRIFOOD RESERACH AND TECHNOLOGY (IRTA)	WGS	13407429222	Metagenome or environmental	4301598039	SRX25424958	Illumina NovaSeq 6000	PAIRED
SRR29930947	SAMN42746989	36_802_G3_ST4	36_802_G3_ST4	G3	ST4	pig gut metagenome	METATRANSCRIPTOMIC	feces	Sus scrofa	Spain: Lleida	41.6178 N 0.6202 E	Spain	Europe	2020-12-09	INSTITUTE OF AGRIFOOD RESERACH AND TECHNOLOGY (IRTA)	WGS	17611064466	Metagenome or environmental	5754255143	SRX25424957	Illumina NovaSeq 6000	PAIRED
SRR29930948	SAMN42746988	35_802_G3_ST2	35_802_G3_ST2	G3	ST2	pig gut metagenome	METATRANSCRIPTOMIC	feces	Sus scrofa	Spain: Lleida	41.6178 N 0.6202 E	Spain	Europe	2020-11-13	INSTITUTE OF AGRIFOOD RESERACH AND TECHNOLOGY (IRTA)	WGS	16933677258	Metagenome or environmental	5542560225	SRX25424956	Illumina NovaSeq 6000	PAIRED
SRR29930949	SAMN42747045	92_864_G4_ST4	92_864_G4_ST4	G4	ST4	pig gut metagenome	METATRANSCRIPTOMIC	feces	Sus scrofa	Spain: Lleida	41.6178 N 0.6202 E	Spain	Europe	2020-12-09	INSTITUTE OF AGRIFOOD RESERACH AND TECHNOLOGY (IRTA)	WGS	12735501872	Metagenome or environmental	4150891186	SRX25424955	Illumina NovaSeq 6000	PAIRED
SRR29930950	SAMN42747044	91_864_G4_ST1	91_864_G4_ST1	G4	ST1	pig gut metagenome	METATRANSCRIPTOMIC	feces	Sus scrofa	Spain: Lleida	41.6178 N 0.6202 E	Spain	Europe	2020-10-27	INSTITUTE OF AGRIFOOD RESERACH AND TECHNOLOGY (IRTA)	WGS	20539585646	Metagenome or environmental	6479920703	SRX25424954	Illumina NovaSeq 6000	PAIRED
SRR29930951	SAMN42746963	10_3062_GG_ST2	10_3062_GG_ST2	GG	ST2	pig gut metagenome	METATRANSCRIPTOMIC	feces	Sus scrofa	Spain: Lleida	41.6178 N 0.6202 E	Spain	Europe	2020-11-13	INSTITUTE OF AGRIFOOD RESERACH AND TECHNOLOGY (IRTA)	WGS	13564534454	Metagenome or environmental	4399926778	SRX25424953	Illumina NovaSeq 6000	PAIRED
SRR29930952	SAMN42747043	90_862_G2_ST4	90_862_G2_ST4	G2	ST4	pig gut metagenome	METATRANSCRIPTOMIC	feces	Sus scrofa	Spain: Lleida	41.6178 N 0.6202 E	Spain	Europe	2020-12-09	INSTITUTE OF AGRIFOOD RESERACH AND TECHNOLOGY (IRTA)	WGS	17662256184	Metagenome or environmental	5745333857	SRX25424952	Illumina NovaSeq 6000	PAIRED
SRR29930953	SAMN42747042	89_862_G2_ST2	89_862_G2_ST2	G2	ST2	pig gut metagenome	METATRANSCRIPTOMIC	feces	Sus scrofa	Spain: Lleida	41.6178 N 0.6202 E	Spain	Europe	2020-11-13	INSTITUTE OF AGRIFOOD RESERACH AND TECHNOLOGY (IRTA)	WGS	14072231788	Metagenome or environmental	4561898987	SRX25424951	Illumina NovaSeq 6000	PAIRED
SRR29930954	SAMN42747041	88_862_G2_ST1	88_862_G2_ST1	G2	ST1	pig gut metagenome	METATRANSCRIPTOMIC	feces	Sus scrofa	Spain: Lleida	41.6178 N 0.6202 E	Spain	Europe	2020-10-27	INSTITUTE OF AGRIFOOD RESERACH AND TECHNOLOGY (IRTA)	WGS	15712712398	Metagenome or environmental	5062140034	SRX25424950	Illumina NovaSeq 6000	PAIRED
SRR29930955	SAMN42747040	87_860_G6_ST4	87_860_G6_ST4	G6	ST4	pig gut metagenome	METATRANSCRIPTOMIC	feces	Sus scrofa	Spain: Lleida	41.6178 N 0.6202 E	Spain	Europe	2020-12-09	INSTITUTE OF AGRIFOOD RESERACH AND TECHNOLOGY (IRTA)	WGS	14649875644	Metagenome or environmental	4751553189	SRX25424949	Illumina NovaSeq 6000	PAIRED
SRR29930956	SAMN42747039	86_860_G6_ST2	86_860_G6_ST2	G6	ST2	pig gut metagenome	METATRANSCRIPTOMIC	feces	Sus scrofa	Spain: Lleida	41.6178 N 0.6202 E	Spain	Europe	2020-11-13	INSTITUTE OF AGRIFOOD RESERACH AND TECHNOLOGY (IRTA)	WGS	13843571280	Metagenome or environmental	4396556623	SRX25424948	Illumina NovaSeq 6000	PAIRED
SRR29930957	SAMN42747038	85_860_G6_ST1	85_860_G6_ST1	G6	ST1	pig gut metagenome	METATRANSCRIPTOMIC	feces	Sus scrofa	Spain: Lleida	41.6178 N 0.6202 E	Spain	Europe	2020-10-27	INSTITUTE OF AGRIFOOD RESERACH AND TECHNOLOGY (IRTA)	WGS	14054762296	Metagenome or environmental	4461069939	SRX25424947	Illumina NovaSeq 6000	PAIRED
SRR29930958	SAMN42747037	84_859_G5_ST4	84_859_G5_ST4	G5	ST4	pig gut metagenome	METATRANSCRIPTOMIC	feces	Sus scrofa	Spain: Lleida	41.6178 N 0.6202 E	Spain	Europe	2020-12-09	INSTITUTE OF AGRIFOOD RESERACH AND TECHNOLOGY (IRTA)	WGS	15558715954	Metagenome or environmental	5142724250	SRX25424946	Illumina NovaSeq 6000	PAIRED
SRR29930959	SAMN42747036	83_859_G5_ST2	83_859_G5_ST2	G5	ST2	pig gut metagenome	METATRANSCRIPTOMIC	feces	Sus scrofa	Spain: Lleida	41.6178 N 0.6202 E	Spain	Europe	2020-11-13	INSTITUTE OF AGRIFOOD RESERACH AND TECHNOLOGY (IRTA)	WGS	13023560042	Metagenome or environmental	4092291754	SRX25424945	Illumina NovaSeq 6000	PAIRED
SRR29930960	SAMN42747035	82_859_G5_ST1	82_859_G5_ST1	G5	ST1	pig gut metagenome	METATRANSCRIPTOMIC	feces	Sus scrofa	Spain: Lleida	41.6178 N 0.6202 E	Spain	Europe	2020-10-27	INSTITUTE OF AGRIFOOD RESERACH AND TECHNOLOGY (IRTA)	WGS	13607806826	Metagenome or environmental	4308990035	SRX25424944	Illumina NovaSeq 6000	PAIRED
SRR29930961	SAMN42747034	81_858_G4_ST4	81_858_G4_ST4	G4	ST4	pig gut metagenome	METATRANSCRIPTOMIC	feces	Sus scrofa	Spain: Lleida	41.6178 N 0.6202 E	Spain	Europe	2020-12-09	INSTITUTE OF AGRIFOOD RESERACH AND TECHNOLOGY (IRTA)	WGS	17882333550	Metagenome or environmental	5568934869	SRX25424943	Illumina NovaSeq 6000	PAIRED
SRR29930962	SAMN42746962	9_3062_GG_ST1	9_3062_GG_ST1	GG	ST1	pig gut metagenome	METATRANSCRIPTOMIC	feces	Sus scrofa	Spain: Lleida	41.6178 N 0.6202 E	Spain	Europe	2020-10-27	INSTITUTE OF AGRIFOOD RESERACH AND TECHNOLOGY (IRTA)	WGS	12163797148	Metagenome or environmental	4005984471	SRX25424942	Illumina NovaSeq 6000	PAIRED
SRR29930963	SAMN42747033	80_858_G4_ST2	80_858_G4_ST2	G4	ST2	pig gut metagenome	METATRANSCRIPTOMIC	feces	Sus scrofa	Spain: Lleida	41.6178 N 0.6202 E	Spain	Europe	2020-11-13	INSTITUTE OF AGRIFOOD RESERACH AND TECHNOLOGY (IRTA)	WGS	16119715382	Metagenome or environmental	5259525988	SRX25424941	Illumina NovaSeq 6000	PAIRED
SRR29930964	SAMN42747032	79_858_G4_ST1	79_858_G4_ST1	G4	ST1	pig gut metagenome	METATRANSCRIPTOMIC	feces	Sus scrofa	Spain: Lleida	41.6178 N 0.6202 E	Spain	Europe	2020-10-27	INSTITUTE OF AGRIFOOD RESERACH AND TECHNOLOGY (IRTA)	WGS	12712811102	Metagenome or environmental	4118019142	SRX25424940	Illumina NovaSeq 6000	PAIRED
SRR29930965	SAMN42747031	78_857_G3_ST4	78_857_G3_ST4	G3	ST4	pig gut metagenome	METATRANSCRIPTOMIC	feces	Sus scrofa	Spain: Lleida	41.6178 N 0.6202 E	Spain	Europe	2020-12-09	INSTITUTE OF AGRIFOOD RESERACH AND TECHNOLOGY (IRTA)	WGS	16745654474	Metagenome or environmental	5370140736	SRX25424939	Illumina NovaSeq 6000	PAIRED
SRR29930966	SAMN42747030	77_857_G3_ST2	77_857_G3_ST2	G3	ST2	pig gut metagenome	METATRANSCRIPTOMIC	feces	Sus scrofa	Spain: Lleida	41.6178 N 0.6202 E	Spain	Europe	2020-11-13	INSTITUTE OF AGRIFOOD RESERACH AND TECHNOLOGY (IRTA)	WGS	16455466902	Metagenome or environmental	5335294416	SRX25424938	Illumina NovaSeq 6000	PAIRED
SRR29930967	SAMN42747029	76_848_G6_ST4	76_848_G6_ST4	G6	ST4	pig gut metagenome	METATRANSCRIPTOMIC	feces	Sus scrofa	Spain: Lleida	41.6178 N 0.6202 E	Spain	Europe	2020-12-09	INSTITUTE OF AGRIFOOD RESERACH AND TECHNOLOGY (IRTA)	WGS	15686557688	Metagenome or environmental	5065465512	SRX25424937	Illumina NovaSeq 6000	PAIRED
SRR29930968	SAMN42747028	75_848_G6_ST2	75_848_G6_ST2	G6	ST2	pig gut metagenome	METATRANSCRIPTOMIC	feces	Sus scrofa	Spain: Lleida	41.6178 N 0.6202 E	Spain	Europe	2020-11-13	INSTITUTE OF AGRIFOOD RESERACH AND TECHNOLOGY (IRTA)	WGS	16660016636	Metagenome or environmental	5462165290	SRX25424936	Illumina NovaSeq 6000	PAIRED
SRR29930969	SAMN42747027	74_845_G3_ST4	74_845_G3_ST4	G3	ST4	pig gut metagenome	METATRANSCRIPTOMIC	feces	Sus scrofa	Spain: Lleida	41.6178 N 0.6202 E	Spain	Europe	2020-12-09	INSTITUTE OF AGRIFOOD RESERACH AND TECHNOLOGY (IRTA)	WGS	14898585932	Metagenome or environmental	4796215471	SRX25424935	Illumina NovaSeq 6000	PAIRED
SRR29930970	SAMN42747026	73_845_G3_ST2	73_845_G3_ST2	G3	ST2	pig gut metagenome	METATRANSCRIPTOMIC	feces	Sus scrofa	Spain: Lleida	41.6178 N 0.6202 E	Spain	Europe	2020-11-13	INSTITUTE OF AGRIFOOD RESERACH AND TECHNOLOGY (IRTA)	WGS	15044724336	Metagenome or environmental	4832657568	SRX25424934	Illumina NovaSeq 6000	PAIRED
SRR29930971	SAMN42747025	72_845_G3_ST1	72_845_G3_ST1	G3	ST1	pig gut metagenome	METATRANSCRIPTOMIC	feces	Sus scrofa	Spain: Lleida	41.6178 N 0.6202 E	Spain	Europe	2020-10-27	INSTITUTE OF AGRIFOOD RESERACH AND TECHNOLOGY (IRTA)	WGS	13892857076	Metagenome or environmental	4479206948	SRX25424933	Illumina NovaSeq 6000	PAIRED
SRR29930972	SAMN42747024	71_836_G6_ST4	71_836_G6_ST4	G6	ST4	pig gut metagenome	METATRANSCRIPTOMIC	feces	Sus scrofa	Spain: Lleida	41.6178 N 0.6202 E	Spain	Europe	2020-12-09	INSTITUTE OF AGRIFOOD RESERACH AND TECHNOLOGY (IRTA)	WGS	14112132632	Metagenome or environmental	4597912058	SRX25424932	Illumina NovaSeq 6000	PAIRED
SRR29930973	SAMN42746961	8_3059_GG_ST4	8_3059_GG_ST4	GG	ST4	pig gut metagenome	METATRANSCRIPTOMIC	feces	Sus scrofa	Spain: Lleida	41.6178 N 0.6202 E	Spain	Europe	2020-12-09	INSTITUTE OF AGRIFOOD RESERACH AND TECHNOLOGY (IRTA)	WGS	16573708660	Metagenome or environmental	5394906975	SRX25424931	Illumina NovaSeq 6000	PAIRED
SRR29930974	SAMN42747023	70_836_G6_ST2	70_836_G6_ST2	G6	ST2	pig gut metagenome	METATRANSCRIPTOMIC	feces	Sus scrofa	Spain: Lleida	41.6178 N 0.6202 E	Spain	Europe	2020-11-13	INSTITUTE OF AGRIFOOD RESERACH AND TECHNOLOGY (IRTA)	WGS	15949018640	Metagenome or environmental	5204045265	SRX25424930	Illumina NovaSeq 6000	PAIRED
SRR29930975	SAMN42747022	69_836_G6_ST1	69_836_G6_ST1	G6	ST1	pig gut metagenome	METATRANSCRIPTOMIC	feces	Sus scrofa	Spain: Lleida	41.6178 N 0.6202 E	Spain	Europe	2020-10-27	INSTITUTE OF AGRIFOOD RESERACH AND TECHNOLOGY (IRTA)	WGS	16788531830	Metagenome or environmental	5430429214	SRX25424929	Illumina NovaSeq 6000	PAIRED
SRR29930976	SAMN42747021	68_834_G4_ST4	68_834_G4_ST4	G4	ST4	pig gut metagenome	METATRANSCRIPTOMIC	feces	Sus scrofa	Spain: Lleida	41.6178 N 0.6202 E	Spain	Europe	2020-12-09	INSTITUTE OF AGRIFOOD RESERACH AND TECHNOLOGY (IRTA)	WGS	14233910810	Metagenome or environmental	4609754439	SRX25424928	Illumina NovaSeq 6000	PAIRED
SRR29930977	SAMN42747020	67_834_G4_ST2	67_834_G4_ST2	G4	ST2	pig gut metagenome	METATRANSCRIPTOMIC	feces	Sus scrofa	Spain: Lleida	41.6178 N 0.6202 E	Spain	Europe	2020-11-13	INSTITUTE OF AGRIFOOD RESERACH AND TECHNOLOGY (IRTA)	WGS	15244025008	Metagenome or environmental	4870117330	SRX25424927	Illumina NovaSeq 6000	PAIRED
SRR29930978	SAMN42747019	66_834_G4_ST1	66_834_G4_ST1	G4	ST1	pig gut metagenome	METATRANSCRIPTOMIC	feces	Sus scrofa	Spain: Lleida	41.6178 N 0.6202 E	Spain	Europe	2020-10-27	INSTITUTE OF AGRIFOOD RESERACH AND TECHNOLOGY (IRTA)	WGS	17125095126	Metagenome or environmental	5624686400	SRX25424926	Illumina NovaSeq 6000	PAIRED
SRR29930979	SAMN42747018	65_831_G1_ST4	65_831_G1_ST4	G1	ST4	pig gut metagenome	METATRANSCRIPTOMIC	feces	Sus scrofa	Spain: Lleida	41.6178 N 0.6202 E	Spain	Europe	2020-12-09	INSTITUTE OF AGRIFOOD RESERACH AND TECHNOLOGY (IRTA)	WGS	13323164578	Metagenome or environmental	4273791132	SRX25424925	Illumina NovaSeq 6000	PAIRED
SRR29930980	SAMN42747017	64_831_G1_ST2	64_831_G1_ST2	G1	ST2	pig gut metagenome	METATRANSCRIPTOMIC	feces	Sus scrofa	Spain: Lleida	41.6178 N 0.6202 E	Spain	Europe	2020-11-13	INSTITUTE OF AGRIFOOD RESERACH AND TECHNOLOGY (IRTA)	WGS	17555134972	Metagenome or environmental	5677783018	SRX25424924	Illumina NovaSeq 6000	PAIRED
SRR29930981	SAMN42746967	14_3067_GG_ST4	14_3067_GG_ST4	GG	ST4	pig gut metagenome	METATRANSCRIPTOMIC	feces	Sus scrofa	Spain: Lleida	41.6178 N 0.6202 E	Spain	Europe	2020-12-09	INSTITUTE OF AGRIFOOD RESERACH AND TECHNOLOGY (IRTA)	WGS	12119218022	Metagenome or environmental	3931753549	SRX25424923	Illumina NovaSeq 6000	PAIRED
SRR29930982	SAMN42747083	130_944_G3_ST4	130_944_G3_ST4	G3	ST4	pig gut metagenome	METATRANSCRIPTOMIC	feces	Sus scrofa	Spain: Lleida	41.6178 N 0.6202 E	Spain	Europe	2020-12-09	INSTITUTE OF AGRIFOOD RESERACH AND TECHNOLOGY (IRTA)	WGS	17270677246	Metagenome or environmental	5677493033	SRX25424922	Illumina NovaSeq 6000	PAIRED
SRR29930983	SAMN42747082	129_944_G3_ST2	129_944_G3_ST2	G3	ST2	pig gut metagenome	METATRANSCRIPTOMIC	feces	Sus scrofa	Spain: Lleida	41.6178 N 0.6202 E	Spain	Europe	2020-11-13	INSTITUTE OF AGRIFOOD RESERACH AND TECHNOLOGY (IRTA)	WGS	16246580448	Metagenome or environmental	5249397338	SRX25424921	Illumina NovaSeq 6000	PAIRED
SRR29930984	SAMN42747081	128_944_G3_ST1	128_944_G3_ST1	G3	ST1	pig gut metagenome	METATRANSCRIPTOMIC	feces	Sus scrofa	Spain: Lleida	41.6178 N 0.6202 E	Spain	Europe	2020-10-27	INSTITUTE OF AGRIFOOD RESERACH AND TECHNOLOGY (IRTA)	WGS	15513935394	Metagenome or environmental	5160773273	SRX25424920	Illumina NovaSeq 6000	PAIRED
SRR29930985	SAMN42747080	127_937_G2_ST4	127_937_G2_ST4	G2	ST4	pig gut metagenome	METATRANSCRIPTOMIC	feces	Sus scrofa	Spain: Lleida	41.6178 N 0.6202 E	Spain	Europe	2020-12-09	INSTITUTE OF AGRIFOOD RESERACH AND TECHNOLOGY (IRTA)	WGS	15395471062	Metagenome or environmental	4956012551	SRX25424919	Illumina NovaSeq 6000	PAIRED
SRR29930986	SAMN42747079	126_937_G2_ST2	126_937_G2_ST2	G2	ST2	pig gut metagenome	METATRANSCRIPTOMIC	feces	Sus scrofa	Spain: Lleida	41.6178 N 0.6202 E	Spain	Europe	2020-11-13	INSTITUTE OF AGRIFOOD RESERACH AND TECHNOLOGY (IRTA)	WGS	18246563066	Metagenome or environmental	5986031601	SRX25424918	Illumina NovaSeq 6000	PAIRED
SRR29930987	SAMN42747078	125_937_G2_ST1	125_937_G2_ST1	G2	ST1	pig gut metagenome	METATRANSCRIPTOMIC	feces	Sus scrofa	Spain: Lleida	41.6178 N 0.6202 E	Spain	Europe	2020-10-27	INSTITUTE OF AGRIFOOD RESERACH AND TECHNOLOGY (IRTA)	WGS	16416845632	Metagenome or environmental	5340810798	SRX25424917	Illumina NovaSeq 6000	PAIRED
SRR29930988	SAMN42747077	124_926_G3_ST4	124_926_G3_ST4	G3	ST4	pig gut metagenome	METATRANSCRIPTOMIC	feces	Sus scrofa	Spain: Lleida	41.6178 N 0.6202 E	Spain	Europe	2020-12-09	INSTITUTE OF AGRIFOOD RESERACH AND TECHNOLOGY (IRTA)	WGS	17853418862	Metagenome or environmental	5999941743	SRX25424916	Illumina NovaSeq 6000	PAIRED
SRR29930989	SAMN42747076	123_926_G3_ST2	123_926_G3_ST2	G3	ST2	pig gut metagenome	METATRANSCRIPTOMIC	feces	Sus scrofa	Spain: Lleida	41.6178 N 0.6202 E	Spain	Europe	2020-11-13	INSTITUTE OF AGRIFOOD RESERACH AND TECHNOLOGY (IRTA)	WGS	12669513966	Metagenome or environmental	4076052389	SRX25424915	Illumina NovaSeq 6000	PAIRED
SRR29930990	SAMN42747075	122_926_G3_ST1	122_926_G3_ST1	G3	ST1	pig gut metagenome	METATRANSCRIPTOMIC	feces	Sus scrofa	Spain: Lleida	41.6178 N 0.6202 E	Spain	Europe	2020-10-27	INSTITUTE OF AGRIFOOD RESERACH AND TECHNOLOGY (IRTA)	WGS	15867201706	Metagenome or environmental	5206139974	SRX25424914	Illumina NovaSeq 6000	PAIRED
SRR29930991	SAMN42747074	121_906_G1_ST4	121_906_G1_ST4	G1	ST4	pig gut metagenome	METATRANSCRIPTOMIC	feces	Sus scrofa	Spain: Lleida	41.6178 N 0.6202 E	Spain	Europe	2020-12-09	INSTITUTE OF AGRIFOOD RESERACH AND TECHNOLOGY (IRTA)	WGS	12698625256	Metagenome or environmental	3977860339	SRX25424913	Illumina NovaSeq 6000	PAIRED
SRR29930992	SAMN42746966	13_3067_GG_ST2	13_3067_GG_ST2	GG	ST2	pig gut metagenome	METATRANSCRIPTOMIC	feces	Sus scrofa	Spain: Lleida	41.6178 N 0.6202 E	Spain	Europe	2020-11-13	INSTITUTE OF AGRIFOOD RESERACH AND TECHNOLOGY (IRTA)	WGS	14042614044	Metagenome or environmental	4541979789	SRX25424912	Illumina NovaSeq 6000	PAIRED
SRR29930993	SAMN42747073	120_906_G1_ST2	120_906_G1_ST2	G1	ST2	pig gut metagenome	METATRANSCRIPTOMIC	feces	Sus scrofa	Spain: Lleida	41.6178 N 0.6202 E	Spain	Europe	2020-11-13	INSTITUTE OF AGRIFOOD RESERACH AND TECHNOLOGY (IRTA)	WGS	21740916882	Metagenome or environmental	7288690446	SRX25424911	Illumina NovaSeq 6000	PAIRED
SRR29930994	SAMN42747072	119_906_G1_ST1	119_906_G1_ST1	G1	ST1	pig gut metagenome	METATRANSCRIPTOMIC	feces	Sus scrofa	Spain: Lleida	41.6178 N 0.6202 E	Spain	Europe	2020-10-27	INSTITUTE OF AGRIFOOD RESERACH AND TECHNOLOGY (IRTA)	WGS	14594943354	Metagenome or environmental	4613254643	SRX25424910	Illumina NovaSeq 6000	PAIRED
SRR29930995	SAMN42747071	118_905_G6_ST4	118_905_G6_ST4	G6	ST4	pig gut metagenome	METATRANSCRIPTOMIC	feces	Sus scrofa	Spain: Lleida	41.6178 N 0.6202 E	Spain	Europe	2020-12-09	INSTITUTE OF AGRIFOOD RESERACH AND TECHNOLOGY (IRTA)	WGS	19486493224	Metagenome or environmental	6368814826	SRX25424909	Illumina NovaSeq 6000	PAIRED
SRR29930996	SAMN42747070	117_905_G6_ST2	117_905_G6_ST2	G6	ST2	pig gut metagenome	METATRANSCRIPTOMIC	feces	Sus scrofa	Spain: Lleida	41.6178 N 0.6202 E	Spain	Europe	2020-11-13	INSTITUTE OF AGRIFOOD RESERACH AND TECHNOLOGY (IRTA)	WGS	16995523234	Metagenome or environmental	5813609837	SRX25424908	Illumina NovaSeq 6000	PAIRED
SRR29930997	SAMN42747069	116_905_G6_ST1	116_905_G6_ST1	G6	ST1	pig gut metagenome	METATRANSCRIPTOMIC	feces	Sus scrofa	Spain: Lleida	41.6178 N 0.6202 E	Spain	Europe	2020-10-27	INSTITUTE OF AGRIFOOD RESERACH AND TECHNOLOGY (IRTA)	WGS	17942952500	Metagenome or environmental	5869027059	SRX25424907	Illumina NovaSeq 6000	PAIRED
SRR29930998	SAMN42747068	115_901_G2_ST4	115_901_G2_ST4	G2	ST4	pig gut metagenome	METATRANSCRIPTOMIC	feces	Sus scrofa	Spain: Lleida	41.6178 N 0.6202 E	Spain	Europe	2020-12-09	INSTITUTE OF AGRIFOOD RESERACH AND TECHNOLOGY (IRTA)	WGS	16172807586	Metagenome or environmental	5197359073	SRX25424906	Illumina NovaSeq 6000	PAIRED
SRR29930999	SAMN42747067	114_901_G2_ST2	114_901_G2_ST2	G2	ST2	pig gut metagenome	METATRANSCRIPTOMIC	feces	Sus scrofa	Spain: Lleida	41.6178 N 0.6202 E	Spain	Europe	2020-11-13	INSTITUTE OF AGRIFOOD RESERACH AND TECHNOLOGY (IRTA)	WGS	12752310588	Metagenome or environmental	4014936346	SRX25424905	Illumina NovaSeq 6000	PAIRED
SRR29931000	SAMN42747066	113_901_G2_ST1	113_901_G2_ST1	G2	ST1	pig gut metagenome	METATRANSCRIPTOMIC	feces	Sus scrofa	Spain: Lleida	41.6178 N 0.6202 E	Spain	Europe	2020-10-27	INSTITUTE OF AGRIFOOD RESERACH AND TECHNOLOGY (IRTA)	WGS	13307853480	Metagenome or environmental	4196472580	SRX25424904	Illumina NovaSeq 6000	PAIRED
SRR29931001	SAMN42747065	112_897_G4_ST1	112_897_G4_ST1	G4	ST1	pig gut metagenome	METATRANSCRIPTOMIC	feces	Sus scrofa	Spain: Lleida	41.6178 N 0.6202 E	Spain	Europe	2020-10-27	INSTITUTE OF AGRIFOOD RESERACH AND TECHNOLOGY (IRTA)	WGS	17377366598	Metagenome or environmental	5687976098	SRX25424903	Illumina NovaSeq 6000	PAIRED
SRR29931002	SAMN42747064	111_895_G2_ST4	111_895_G2_ST4	G2	ST4	pig gut metagenome	METATRANSCRIPTOMIC	feces	Sus scrofa	Spain: Lleida	41.6178 N 0.6202 E	Spain	Europe	2020-12-09	INSTITUTE OF AGRIFOOD RESERACH AND TECHNOLOGY (IRTA)	WGS	14060840046	Metagenome or environmental	4560396791	SRX25424902	Illumina NovaSeq 6000	PAIRED
SRR29931003	SAMN42746965	12_3067_GG_ST1	12_3067_GG_ST1	GG	ST1	pig gut metagenome	METATRANSCRIPTOMIC	feces	Sus scrofa	Spain: Lleida	41.6178 N 0.6202 E	Spain	Europe	2020-10-27	INSTITUTE OF AGRIFOOD RESERACH AND TECHNOLOGY (IRTA)	WGS	18761636750	Metagenome or environmental	6125741549	SRX25424901	Illumina NovaSeq 6000	PAIRED
SRR29931004	SAMN42747063	110_895_G2_ST2	110_895_G2_ST2	G2	ST2	pig gut metagenome	METATRANSCRIPTOMIC	feces	Sus scrofa	Spain: Lleida	41.6178 N 0.6202 E	Spain	Europe	2020-11-13	INSTITUTE OF AGRIFOOD RESERACH AND TECHNOLOGY (IRTA)	WGS	13035381832	Metagenome or environmental	4048242726	SRX25424900	Illumina NovaSeq 6000	PAIRED
SRR29931005	SAMN42747062	109_895_G2_ST1	109_895_G2_ST1	G2	ST1	pig gut metagenome	METATRANSCRIPTOMIC	feces	Sus scrofa	Spain: Lleida	41.6178 N 0.6202 E	Spain	Europe	2020-10-27	INSTITUTE OF AGRIFOOD RESERACH AND TECHNOLOGY (IRTA)	WGS	14757881112	Metagenome or environmental	4686191653	SRX25424899	Illumina NovaSeq 6000	PAIRED
SRR29931006	SAMN42747061	108_892_G5_ST4	108_892_G5_ST4	G5	ST4	pig gut metagenome	METATRANSCRIPTOMIC	feces	Sus scrofa	Spain: Lleida	41.6178 N 0.6202 E	Spain	Europe	2020-12-09	INSTITUTE OF AGRIFOOD RESERACH AND TECHNOLOGY (IRTA)	WGS	14256986932	Metagenome or environmental	4527832303	SRX25424898	Illumina NovaSeq 6000	PAIRED
SRR29931007	SAMN42747060	107_892_G5_ST2	107_892_G5_ST2	G5	ST2	pig gut metagenome	METATRANSCRIPTOMIC	feces	Sus scrofa	Spain: Lleida	41.6178 N 0.6202 E	Spain	Europe	2020-11-13	INSTITUTE OF AGRIFOOD RESERACH AND TECHNOLOGY (IRTA)	WGS	12976682998	Metagenome or environmental	4166771631	SRX25424897	Illumina NovaSeq 6000	PAIRED
SRR29931008	SAMN42747059	106_892_G5_ST1	106_892_G5_ST1	G5	ST1	pig gut metagenome	METATRANSCRIPTOMIC	feces	Sus scrofa	Spain: Lleida	41.6178 N 0.6202 E	Spain	Europe	2020-10-27	INSTITUTE OF AGRIFOOD RESERACH AND TECHNOLOGY (IRTA)	WGS	12216459606	Metagenome or environmental	3949425692	SRX25424896	Illumina NovaSeq 6000	PAIRED
SRR29931009	SAMN42747058	105_885_G4_ST4	105_885_G4_ST4	G4	ST4	pig gut metagenome	METATRANSCRIPTOMIC	feces	Sus scrofa	Spain: Lleida	41.6178 N 0.6202 E	Spain	Europe	2020-12-09	INSTITUTE OF AGRIFOOD RESERACH AND TECHNOLOGY (IRTA)	WGS	21037797764	Metagenome or environmental	6725692969	SRX25424895	Illumina NovaSeq 6000	PAIRED
SRR29931010	SAMN42747057	104_885_G4_ST1	104_885_G4_ST1	G4	ST1	pig gut metagenome	METATRANSCRIPTOMIC	feces	Sus scrofa	Spain: Lleida	41.6178 N 0.6202 E	Spain	Europe	2020-10-27	INSTITUTE OF AGRIFOOD RESERACH AND TECHNOLOGY (IRTA)	WGS	14922693988	Metagenome or environmental	4835337703	SRX25424894	Illumina NovaSeq 6000	PAIRED
SRR29931011	SAMN42747056	103_883_G2_ST4	103_883_G2_ST4	G2	ST4	pig gut metagenome	METATRANSCRIPTOMIC	feces	Sus scrofa	Spain: Lleida	41.6178 N 0.6202 E	Spain	Europe	2020-12-09	INSTITUTE OF AGRIFOOD RESERACH AND TECHNOLOGY (IRTA)	WGS	15725400022	Metagenome or environmental	4922368685	SRX25424893	Illumina NovaSeq 6000	PAIRED
SRR29931012	SAMN42747055	102_883_G2_ST2	102_883_G2_ST2	G2	ST2	pig gut metagenome	METATRANSCRIPTOMIC	feces	Sus scrofa	Spain: Lleida	41.6178 N 0.6202 E	Spain	Europe	2020-11-13	INSTITUTE OF AGRIFOOD RESERACH AND TECHNOLOGY (IRTA)	WGS	16804440586	Metagenome or environmental	5462296731	SRX25424892	Illumina NovaSeq 6000	PAIRED
SRR29931013	SAMN42747053	100_882_G1_ST4	100_882_G1_ST4	G1	ST4	pig gut metagenome	METATRANSCRIPTOMIC	feces	Sus scrofa	Spain: Lleida	41.6178 N 0.6202 E	Spain	Europe	2020-12-09	INSTITUTE OF AGRIFOOD RESERACH AND TECHNOLOGY (IRTA)	WGS	16372812824	Metagenome or environmental	5143687245	SRX25424891	Illumina NovaSeq 6000	PAIRED
SRR29931014	SAMN42747052	99_882_G1_ST2	99_882_G1_ST2	G1	ST2	pig gut metagenome	METATRANSCRIPTOMIC	feces	Sus scrofa	Spain: Lleida	41.6178 N 0.6202 E	Spain	Europe	2020-11-13	INSTITUTE OF AGRIFOOD RESERACH AND TECHNOLOGY (IRTA)	WGS	14591672392	Metagenome or environmental	4731316283	SRX25424890	Illumina NovaSeq 6000	PAIRED
SRR29931015	SAMN42747051	98_882_G1_ST1	98_882_G1_ST1	G1	ST1	pig gut metagenome	METATRANSCRIPTOMIC	feces	Sus scrofa	Spain: Lleida	41.6178 N 0.6202 E	Spain	Europe	2020-10-27	INSTITUTE OF AGRIFOOD RESERACH AND TECHNOLOGY (IRTA)	WGS	14276520896	Metagenome or environmental	4494714711	SRX25424889	Illumina NovaSeq 6000	PAIRED
SRR29931016	SAMN42747050	97_878_G3_ST4	97_878_G3_ST4	G3	ST4	pig gut metagenome	METATRANSCRIPTOMIC	feces	Sus scrofa	Spain: Lleida	41.6178 N 0.6202 E	Spain	Europe	2020-12-09	INSTITUTE OF AGRIFOOD RESERACH AND TECHNOLOGY (IRTA)	WGS	17532256056	Metagenome or environmental	5674793184	SRX25424888	Illumina NovaSeq 6000	PAIRED
SRR29931017	SAMN42747049	96_878_G3_ST2	96_878_G3_ST2	G3	ST2	pig gut metagenome	METATRANSCRIPTOMIC	feces	Sus scrofa	Spain: Lleida	41.6178 N 0.6202 E	Spain	Europe	2020-11-13	INSTITUTE OF AGRIFOOD RESERACH AND TECHNOLOGY (IRTA)	WGS	16398111968	Metagenome or environmental	5244355375	SRX25424887	Illumina NovaSeq 6000	PAIRED
SRR29931018	SAMN42747048	95_866_G6_ST4	95_866_G6_ST4	G6	ST4	pig gut metagenome	METATRANSCRIPTOMIC	feces	Sus scrofa	Spain: Lleida	41.6178 N 0.6202 E	Spain	Europe	2020-12-09	INSTITUTE OF AGRIFOOD RESERACH AND TECHNOLOGY (IRTA)	WGS	13320309470	Metagenome or environmental	4319140619	SRX25424886	Illumina NovaSeq 6000	PAIRED
SRR29931019	SAMN42747047	94_866_G6_ST2	94_866_G6_ST2	G6	ST2	pig gut metagenome	METATRANSCRIPTOMIC	feces	Sus scrofa	Spain: Lleida	41.6178 N 0.6202 E	Spain	Europe	2020-11-13	INSTITUTE OF AGRIFOOD RESERACH AND TECHNOLOGY (IRTA)	WGS	12757897588	Metagenome or environmental	4139318833	SRX25424885	Illumina NovaSeq 6000	PAIRED
SRR29931020	SAMN42747046	93_866_G6_ST1	93_866_G6_ST1	G6	ST1	pig gut metagenome	METATRANSCRIPTOMIC	feces	Sus scrofa	Spain: Lleida	41.6178 N 0.6202 E	Spain	Europe	2020-10-27	INSTITUTE OF AGRIFOOD RESERACH AND TECHNOLOGY (IRTA)	WGS	17445895532	Metagenome or environmental	5720154736	SRX25424884	Illumina NovaSeq 6000	PAIRED
SRR29931021	SAMN42746987	34_802_G3_ST1	34_802_G3_ST1	G3	ST1	pig gut metagenome	METATRANSCRIPTOMIC	feces	Sus scrofa	Spain: Lleida	41.6178 N 0.6202 E	Spain	Europe	2020-10-27	INSTITUTE OF AGRIFOOD RESERACH AND TECHNOLOGY (IRTA)	WGS	12440382338	Metagenome or environmental	4080102231	SRX25424883	Illumina NovaSeq 6000	PAIRED
SRR29931022	SAMN42746986	33_799_G6_ST1	33_799_G6_ST1	G6	ST1	pig gut metagenome	METATRANSCRIPTOMIC	feces	Sus scrofa	Spain: Lleida	41.6178 N 0.6202 E	Spain	Europe	2020-10-27	INSTITUTE OF AGRIFOOD RESERACH AND TECHNOLOGY (IRTA)	WGS	13661657956	Metagenome or environmental	4476495675	SRX25424882	Illumina NovaSeq 6000	PAIRED
SRR29931023	SAMN42746985	32_798_G5_ST4	32_798_G5_ST4	G5	ST4	pig gut metagenome	METATRANSCRIPTOMIC	feces	Sus scrofa	Spain: Lleida	41.6178 N 0.6202 E	Spain	Europe	2020-12-09	INSTITUTE OF AGRIFOOD RESERACH AND TECHNOLOGY (IRTA)	WGS	18036133996	Metagenome or environmental	5912153389	SRX25424881	Illumina NovaSeq 6000	PAIRED
SRR29931024	SAMN42746984	31_798_G5_ST2	31_798_G5_ST2	G5	ST2	pig gut metagenome	METATRANSCRIPTOMIC	feces	Sus scrofa	Spain: Lleida	41.6178 N 0.6202 E	Spain	Europe	2020-11-13	INSTITUTE OF AGRIFOOD RESERACH AND TECHNOLOGY (IRTA)	WGS	14813774064	Metagenome or environmental	4829560850	SRX25424880	Illumina NovaSeq 6000	PAIRED
SRR29931025	SAMN42746957	4_3058_GG_ST2	4_3058_GG_ST2	GG	ST2	pig gut metagenome	METATRANSCRIPTOMIC	feces	Sus scrofa	Spain: Lleida	41.6178 N 0.6202 E	Spain	Europe	2020-11-13	INSTITUTE OF AGRIFOOD RESERACH AND TECHNOLOGY (IRTA)	WGS	13498712346	Metagenome or environmental	4431132138	SRX25424879	Illumina NovaSeq 6000	PAIRED
SRR29931026	SAMN42746983	30_798_G5_ST1	30_798_G5_ST1	G5	ST1	pig gut metagenome	METATRANSCRIPTOMIC	feces	Sus scrofa	Spain: Lleida	41.6178 N 0.6202 E	Spain	Europe	2020-10-27	INSTITUTE OF AGRIFOOD RESERACH AND TECHNOLOGY (IRTA)	WGS	16273317716	Metagenome or environmental	5318546784	SRX25424878	Illumina NovaSeq 6000	PAIRED
SRR29931027	SAMN42746982	29_789_G2_ST4	29_789_G2_ST4	G2	ST4	pig gut metagenome	METATRANSCRIPTOMIC	feces	Sus scrofa	Spain: Lleida	41.6178 N 0.6202 E	Spain	Europe	2020-12-09	INSTITUTE OF AGRIFOOD RESERACH AND TECHNOLOGY (IRTA)	WGS	19763765162	Metagenome or environmental	6629969327	SRX25424877	Illumina NovaSeq 6000	PAIRED
SRR29931028	SAMN42746981	28_789_G2_ST2	28_789_G2_ST2	G2	ST2	pig gut metagenome	METATRANSCRIPTOMIC	feces	Sus scrofa	Spain: Lleida	41.6178 N 0.6202 E	Spain	Europe	2020-11-13	INSTITUTE OF AGRIFOOD RESERACH AND TECHNOLOGY (IRTA)	WGS	12493313274	Metagenome or environmental	4030224277	SRX25424876	Illumina NovaSeq 6000	PAIRED
SRR29931029	SAMN42746980	27_789_G2_ST1	27_789_G2_ST1	G2	ST1	pig gut metagenome	METATRANSCRIPTOMIC	feces	Sus scrofa	Spain: Lleida	41.6178 N 0.6202 E	Spain	Europe	2020-10-27	INSTITUTE OF AGRIFOOD RESERACH AND TECHNOLOGY (IRTA)	WGS	19052640326	Metagenome or environmental	6139312383	SRX25424875	Illumina NovaSeq 6000	PAIRED
SRR29931030	SAMN42746979	26_782_G1_ST4	26_782_G1_ST4	G1	ST4	pig gut metagenome	METATRANSCRIPTOMIC	feces	Sus scrofa	Spain: Lleida	41.6178 N 0.6202 E	Spain	Europe	2020-12-09	INSTITUTE OF AGRIFOOD RESERACH AND TECHNOLOGY (IRTA)	WGS	17772222236	Metagenome or environmental	5739637601	SRX25424874	Illumina NovaSeq 6000	PAIRED
SRR29931031	SAMN42746978	25_782_G1_ST2	25_782_G1_ST2	G1	ST2	pig gut metagenome	METATRANSCRIPTOMIC	feces	Sus scrofa	Spain: Lleida	41.6178 N 0.6202 E	Spain	Europe	2020-11-13	INSTITUTE OF AGRIFOOD RESERACH AND TECHNOLOGY (IRTA)	WGS	17389284122	Metagenome or environmental	5602197668	SRX25424873	Illumina NovaSeq 6000	PAIRED
SRR29931032	SAMN42746977	24_782_G1_ST1	24_782_G1_ST1	G1	ST1	pig gut metagenome	METATRANSCRIPTOMIC	feces	Sus scrofa	Spain: Lleida	41.6178 N 0.6202 E	Spain	Europe	2020-10-27	INSTITUTE OF AGRIFOOD RESERACH AND TECHNOLOGY (IRTA)	WGS	13557416012	Metagenome or environmental	4282428278	SRX25424872	Illumina NovaSeq 6000	PAIRED
SRR29931033	SAMN42746976	23_777_G2_ST4	23_777_G2_ST4	G2	ST4	pig gut metagenome	METATRANSCRIPTOMIC	feces	Sus scrofa	Spain: Lleida	41.6178 N 0.6202 E	Spain	Europe	2020-12-09	INSTITUTE OF AGRIFOOD RESERACH AND TECHNOLOGY (IRTA)	WGS	13472543140	Metagenome or environmental	4400834988	SRX25424871	Illumina NovaSeq 6000	PAIRED
SRR29931034	SAMN42746975	22_777_G2_ST2	22_777_G2_ST2	G2	ST2	pig gut metagenome	METATRANSCRIPTOMIC	feces	Sus scrofa	Spain: Lleida	41.6178 N 0.6202 E	Spain	Europe	2020-11-13	INSTITUTE OF AGRIFOOD RESERACH AND TECHNOLOGY (IRTA)	WGS	19211157408	Metagenome or environmental	6503527450	SRX25424870	Illumina NovaSeq 6000	PAIRED
SRR29931035	SAMN42746974	21_777_G2_ST1	21_777_G2_ST1	G2	ST1	pig gut metagenome	METATRANSCRIPTOMIC	feces	Sus scrofa	Spain: Lleida	41.6178 N 0.6202 E	Spain	Europe	2020-10-27	INSTITUTE OF AGRIFOOD RESERACH AND TECHNOLOGY (IRTA)	WGS	13501361188	Metagenome or environmental	4294651056	SRX25424869	Illumina NovaSeq 6000	PAIRED
SRR29931036	SAMN42746956	3_3058_GG_ST1	3_3058_GG_ST1	GG	ST1	pig gut metagenome	METATRANSCRIPTOMIC	feces	Sus scrofa	Spain: Lleida	41.6178 N 0.6202 E	Spain	Europe	2020-10-27	INSTITUTE OF AGRIFOOD RESERACH AND TECHNOLOGY (IRTA)	WGS	13056889064	Metagenome or environmental	4261139164	SRX25424868	Illumina NovaSeq 6000	PAIRED
SRR29931037	SAMN42746973	20_3074_GG_ST4	20_3074_GG_ST4	GG	ST4	pig gut metagenome	METATRANSCRIPTOMIC	feces	Sus scrofa	Spain: Lleida	41.6178 N 0.6202 E	Spain	Europe	2020-12-09	INSTITUTE OF AGRIFOOD RESERACH AND TECHNOLOGY (IRTA)	WGS	15438243020	Metagenome or environmental	4893794222	SRX25424867	Illumina NovaSeq 6000	PAIRED
SRR29931038	SAMN42746972	19_3074_GG_ST2	19_3074_GG_ST2	GG	ST2	pig gut metagenome	METATRANSCRIPTOMIC	feces	Sus scrofa	Spain: Lleida	41.6178 N 0.6202 E	Spain	Europe	2020-11-13	INSTITUTE OF AGRIFOOD RESERACH AND TECHNOLOGY (IRTA)	WGS	18576179456	Metagenome or environmental	6057622951	SRX25424866	Illumina NovaSeq 6000	PAIRED
SRR29931039	SAMN42746971	18_3074_GG_ST1	18_3074_GG_ST1	GG	ST1	pig gut metagenome	METATRANSCRIPTOMIC	feces	Sus scrofa	Spain: Lleida	41.6178 N 0.6202 E	Spain	Europe	2020-10-27	INSTITUTE OF AGRIFOOD RESERACH AND TECHNOLOGY (IRTA)	WGS	19471445470	Metagenome or environmental	6370995978	SRX25424865	Illumina NovaSeq 6000	PAIRED
SRR29931040	SAMN42746970	17_3070_GG_ST4	17_3070_GG_ST4	GG	ST4	pig gut metagenome	METATRANSCRIPTOMIC	feces	Sus scrofa	Spain: Lleida	41.6178 N 0.6202 E	Spain	Europe	2020-12-09	INSTITUTE OF AGRIFOOD RESERACH AND TECHNOLOGY (IRTA)	WGS	17246923436	Metagenome or environmental	5643078830	SRX25424864	Illumina NovaSeq 6000	PAIRED
SRR29931041	SAMN42746969	16_3070_GG_ST2	16_3070_GG_ST2	GG	ST2	pig gut metagenome	METATRANSCRIPTOMIC	feces	Sus scrofa	Spain: Lleida	41.6178 N 0.6202 E	Spain	Europe	2020-11-13	INSTITUTE OF AGRIFOOD RESERACH AND TECHNOLOGY (IRTA)	WGS	14618994936	Metagenome or environmental	4722378204	SRX25424863	Illumina NovaSeq 6000	PAIRED
SRR29931042	SAMN42746968	15_3070_GG_ST1	15_3070_GG_ST1	GG	ST1	pig gut metagenome	METATRANSCRIPTOMIC	feces	Sus scrofa	Spain: Lleida	41.6178 N 0.6202 E	Spain	Europe	2020-10-27	INSTITUTE OF AGRIFOOD RESERACH AND TECHNOLOGY (IRTA)	WGS	15597809854	Metagenome or environmental	5056524739	SRX25424862	Illumina NovaSeq 6000	PAIRED
SRR29931043	SAMN42747093	140_962_G3_ST4	140_962_G3_ST4	G3	ST4	pig gut metagenome	METATRANSCRIPTOMIC	feces	Sus scrofa	Spain: Lleida	41.6178 N 0.6202 E	Spain	Europe	2020-12-09	INSTITUTE OF AGRIFOOD RESERACH AND TECHNOLOGY (IRTA)	WGS	16366159764	Metagenome or environmental	5288492844	SRX25424861	Illumina NovaSeq 6000	PAIRED
SRR29931044	SAMN42747092	139_962_G3_ST2	139_962_G3_ST2	G3	ST2	pig gut metagenome	METATRANSCRIPTOMIC	feces	Sus scrofa	Spain: Lleida	41.6178 N 0.6202 E	Spain	Europe	2020-11-13	INSTITUTE OF AGRIFOOD RESERACH AND TECHNOLOGY (IRTA)	WGS	14062499234	Metagenome or environmental	4607833693	SRX25424860	Illumina NovaSeq 6000	PAIRED
SRR29931045	SAMN42747091	138_962_G3_ST1	138_962_G3_ST1	G3	ST1	pig gut metagenome	METATRANSCRIPTOMIC	feces	Sus scrofa	Spain: Lleida	41.6178 N 0.6202 E	Spain	Europe	2020-10-27	INSTITUTE OF AGRIFOOD RESERACH AND TECHNOLOGY (IRTA)	WGS	18648661268	Metagenome or environmental	6075462383	SRX25424859	Illumina NovaSeq 6000	PAIRED
SRR29931046	SAMN42747090	137_960_G1_ST4	137_960_G1_ST4	G1	ST4	pig gut metagenome	METATRANSCRIPTOMIC	feces	Sus scrofa	Spain: Lleida	41.6178 N 0.6202 E	Spain	Europe	2020-12-09	INSTITUTE OF AGRIFOOD RESERACH AND TECHNOLOGY (IRTA)	WGS	13635316610	Metagenome or environmental	4431374704	SRX25424858	Illumina NovaSeq 6000	PAIRED
SRR29931047	SAMN42747089	136_958_G5_ST4	136_958_G5_ST4	G5	ST4	pig gut metagenome	METATRANSCRIPTOMIC	feces	Sus scrofa	Spain: Lleida	41.6178 N 0.6202 E	Spain	Europe	2020-12-09	INSTITUTE OF AGRIFOOD RESERACH AND TECHNOLOGY (IRTA)	WGS	15653469360	Metagenome or environmental	4959188771	SRX25424857	Illumina NovaSeq 6000	PAIRED
SRR29931048	SAMN42747088	135_958_G5_ST2	135_958_G5_ST2	G5	ST2	pig gut metagenome	METATRANSCRIPTOMIC	feces	Sus scrofa	Spain: Lleida	41.6178 N 0.6202 E	Spain	Europe	2020-11-13	INSTITUTE OF AGRIFOOD RESERACH AND TECHNOLOGY (IRTA)	WGS	15431294604	Metagenome or environmental	4961088955	SRX25424856	Illumina NovaSeq 6000	PAIRED
SRR29931049	SAMN42747087	134_958_G5_ST1	134_958_G5_ST1	G5	ST1	pig gut metagenome	METATRANSCRIPTOMIC	feces	Sus scrofa	Spain: Lleida	41.6178 N 0.6202 E	Spain	Europe	2020-10-27	INSTITUTE OF AGRIFOOD RESERACH AND TECHNOLOGY (IRTA)	WGS	17657006216	Metagenome or environmental	5913012202	SRX25424855	Illumina NovaSeq 6000	PAIRED
SRR29931050	SAMN42747086	133_946_G5_ST4	133_946_G5_ST4	G5	ST4	pig gut metagenome	METATRANSCRIPTOMIC	feces	Sus scrofa	Spain: Lleida	41.6178 N 0.6202 E	Spain	Europe	2020-12-09	INSTITUTE OF AGRIFOOD RESERACH AND TECHNOLOGY (IRTA)	WGS	16127739522	Metagenome or environmental	5208597357	SRX25424854	Illumina NovaSeq 6000	PAIRED
SRR29931051	SAMN42747085	132_946_G5_ST2	132_946_G5_ST2	G5	ST2	pig gut metagenome	METATRANSCRIPTOMIC	feces	Sus scrofa	Spain: Lleida	41.6178 N 0.6202 E	Spain	Europe	2020-11-13	INSTITUTE OF AGRIFOOD RESERACH AND TECHNOLOGY (IRTA)	WGS	16193533544	Metagenome or environmental	5204197283	SRX25424853	Illumina NovaSeq 6000	PAIRED
SRR29931052	SAMN42747084	131_946_G5_ST1	131_946_G5_ST1	G5	ST1	pig gut metagenome	METATRANSCRIPTOMIC	feces	Sus scrofa	Spain: Lleida	41.6178 N 0.6202 E	Spain	Europe	2020-10-27	INSTITUTE OF AGRIFOOD RESERACH AND TECHNOLOGY (IRTA)	WGS	14870843306	Metagenome or environmental	4663179630	SRX25424852	Illumina NovaSeq 6000	PAIRED
SRR29931053	SAMN42747054	101_883_G2_ST1	101_883_G2_ST1	G2	ST1	pig gut metagenome	METATRANSCRIPTOMIC	feces	Sus scrofa	Spain: Lleida	41.6178 N 0.6202 E	Spain	Europe	2020-10-27	INSTITUTE OF AGRIFOOD RESERACH AND TECHNOLOGY (IRTA)	WGS	12291567912	Metagenome or environmental	3901482761	SRX25424851	Illumina NovaSeq 6000	PAIRED
SRR29931054	SAMN42746964	11_3062_GG_ST4	11_3062_GG_ST4	GG	ST4	pig gut metagenome	METATRANSCRIPTOMIC	feces	Sus scrofa	Spain: Lleida	41.6178 N 0.6202 E	Spain	Europe	2020-12-09	INSTITUTE OF AGRIFOOD RESERACH AND TECHNOLOGY (IRTA)	WGS	14189381816	Metagenome or environmental	4617795923	SRX25424850	Illumina NovaSeq 6000	PAIRED
SRR29931055	SAMN42746955	2_3056_GG_ST2	2_3056_GG_ST2	GG	ST2	pig gut metagenome	METATRANSCRIPTOMIC	feces	Sus scrofa	Spain: Lleida	41.6178 N 0.6202 E	Spain	Europe	2020-11-13	INSTITUTE OF AGRIFOOD RESERACH AND TECHNOLOGY (IRTA)	WGS	12647121874	Metagenome or environmental	4069100139	SRX25424849	Illumina NovaSeq 6000	PAIRED
SRR29931056	SAMN42746954	1_3056_GG_ST1	1_3056_GG_ST1	GG	ST1	pig gut metagenome	METATRANSCRIPTOMIC	feces	Sus scrofa	Spain: Lleida	41.6178 N 0.6202 E	Spain	Europe	2020-10-27	INSTITUTE OF AGRIFOOD RESERACH AND TECHNOLOGY (IRTA)	WGS	14798619402	Metagenome or environmental	4873036303	SRX25424848	Illumina NovaSeq 6000	PAIRED

## Sheet: Table_S2
Table S2. Features of the 96 selected resistance and additional genes included in the antimicrobial resistance gene (ARG) catalogue and their primer pair sequences.
Antibiotic class	Gene	Primer Sequence (5’ → 3’)		Position	Product size	Primer Length	Tm	GC	GC Clamp	Cross Dimer	Self Dimer	Hairpin	Reason for selection	Mechanism of action	PCR efficiency (%)	Other primer info
Aminoglycoside	aph(3’)-III/IIIa	Fw	TCAGGCTCTTTCACTCCATCG	356-483	128	21	59.79	52.38	2	-0.8	0	0	Resfinder analysis	antibiotic inactivation	105
		Rv	TTCTTCCCAGTTTTCGCAATCC			22	59.44	45.45	2	-0.8	0	0
	aac(6')-Im	Fw	CAGTACGAGCATATCAGAAGGC	428-525	98	22	58.69	50	3	-2.1	-2	0	Resfinder analysis	antibiotic inactivation	93
		Rv	TTCCATCAGCACACAATCTTCC			22	58.92	45.45	3	-2.1	0	0
	aadA1/ant(3'')-Ia	Fw	TTGATCTGGCTATCTTGCTGACA	386-477	92	23	59	43	1	-4.6	-2.0	-0.4	Resfinder analysis	antibiotic inactivation	87
		Rv	TTCAGGAACCGGATCAAAGAGT			22	59	45	1	-4.6	-4.3	0
	aadA2	Fw	AACCTTGAAGCTATGGAACTCG	531-623	93	22	58.4	45.45	2	-1.8	-3	0	Resfinder analysis	antibiotic inactivation	103
		Rv	GTTATTGCGCTGTACCAAATGC			22	59.15	45.45	2	-1.8	-5.2	-0.7
	ant(6)-Ib	Fw	AGCACGTTCTTTTGATGATTGC	444-579	136	22	58.43	40.91	2	-2	-3.3	-2	Resfinder analysis	antibiotic inactivation	108
		Rv	CATTCGCAGTAATTCCATACGC			22	58.2	45.45	2	-2	-1.1	-0.3
	aph(2'')-Ib	Fw	TGGCGATTTTAATGTAGGTGACC	633-725	93	23	59.06	43.48	2	-3.9	-1.5	0	Resfinder analysis	antibiotic inactivation	100
		Rv	ACCTTCCTGCCAAATTCTTTCC			22	59.1	45.45	2	-3.9	-1.1	-0.1
	aph(3'')-Ib	Fw	CAGCTCGATCTTTTGGCTCG	466-598	133	20	59.35	55	2	-1.8	-3.1	-1.8	Resfinder analysis	antibiotic inactivation	104
		Rv	TGCATTGAAGAGTTTTAGGGTCC			23	58.92	43.48	2	-1.8	-3.4	0
	aph(3')-Ia	Fw	TCTGAAACATGGCAAAGGTAGC	159-292	134	22	59.18	45.45	2	-4.2	-2.3	0	Resfinder analysis	antibiotic inactivation	99
		Rv	TGAGTAACCATGCATCATCAGG			22	58.19	45.45	2	-4.2	-5.3	-0.9
	aph(6)-Id	Fw	GACTCCTGCAATCGTCAAGG	104-233	130	20	58.64	55	2	-3.3	-3.4	-1.3	Resfinder analysis	antibiotic inactivation	103
		Rv	CATCAGATTGTTCTCACGACCG			22	59.4	50	2	-3.3	-0.7	-0.7
	npmA	Fw	GAGGGCTATCTAATGTGGTGTTTGTTA	224-323	100	27	60	41	1	-4.4	0.3	0.3	Resfinder analysis	antibiotic target alteration	104
		Rv	CCCCAAGGAAACAAAATGGAA			21	60	43	1	-4.4	-1.5	-1.5
	aac(6')-Ii	Fw	GCTTCCATCCAGAACCTTCG	400-506	107	20	58.63	55	2	-2.6	-0.6	-0.6	MAGs	antibiotic inactivation	86
		Rv	ATATCCGGTTTGTCCCAGCC			20	59.82	55	2	-2.6	-4.3	0
	aadA14	Fw	TGATGGATCATGACCTCGCC	374-502	129	20	59.61	55	4	-2.8	-4.9	-0.9	MAGs	antibiotic inactivation	90
		Rv	TTTCCAGTAACGAACGCTGC			20	59.14	50	4	-2.8	-1.1	-1.1
	rmtD2	Fw	TGGATATCAGCGGTCAGTGC	395-518	124	20	59.9	55	2	-3.7	-3.7	0	MAGs	antibiotic target alteration	103
		Rv	AGCACCTTAAACATCAGCGC			20	59.2	50	2	-3.7	-5.2	0
	rmtF	Fw	GGCATGGACATTCATCTGGG	412-513	102	20	58.67	55	3	-1.1	-2.3	-0.5	MAGs	antibiotic target alteration	88
		Rv	AATCTCGCTCAGCAGGTCG			19	59.86	57.89	3	-1.1	-1.8	0
Beta-lactam	blaACI-1	Fw	TGGAAAGTTATCGACAAGAGCG	667-811	145	22	58.75	45.45	3	-3.5	-3.1	0	Resfinder analysis	antibiotic inactivation	96
		Rv	TCATAGCGTCGTCAGATTTTGC			22	59.4	45.45	3	-3.5	0	0
	blaTEM-1B	Fw	ACTACTTACTCTAGCTTCCCGG	585-694	110	22	58.45	50	5	-1.8	-4.3	-0.1	Resfinder analysis	antibiotic inactivation	96
		Rv	TATCAGCAATAAACCAGCCAGC			22	59.05	45.45	5	-1.8	0.5	0.5
	cfxA/cfxA3	Fw	TTGACAGTGAGAGATTTGCTGC	400-530	131	22	59.19	45.45	2	-1	-1.1	-1.1	Resfinder analysis	antibiotic inactivation	98
		Rv	CTTGAACGAGGAATGAGTGTGG			22	59.26	50	2	-1	0	0
	cfxA6	Fw	CTGTTGCGCTATACTCTTTCCC	448-563	116	22	59.13	50	3	-2.4	-5.2	0	Resfinder analysis	antibiotic inactivation	99
		Rv	CTCGAACGTGGTATGAGTTTCG			22	59.41	50	3	-2.4	-3.3	-2.9
	mecB/PBP2B	Fw	AATTTCAGACAACCTCTTCCCC	1180-1280	101	22	58.23	45.45	4	-4.4	-1.1	-0.7	DESeq2 analysis	antibiotic target replacement	98
		Rv	TATGTTGTAGCTGGTTGATGCG			22	59.06	45.45	4	-4.4	-3	0
	mecA/PBP2A	Fw	ACTGATGGTATGCAACAAGTCG	1713-1813	101	22	59	45.45	2	-3.4	-3.4	-0.8	DESeq2 analysis	antibiotic target replacement	92
		Rv	ATTTTGAGTTCTGCAGTACCGG			22	58.93	45.45	2	-3.4	-6.5	0
	blaCTX-M-1/12/15	Fw	ACGTTAAACACCGCCATTCC	511-651	141	20	59.12	50	2	-1	-3.3	0	Relevance	antibiotic inactivation	103
		Rv	ATTGCCTTTCATCCATGTCACC			22	59.24	45.45	2	-1	-2.3	0
	blaSHV-12	Fw	ATTATCTCCCTGTTAGCCACCC	22-137	116	22	59.29	50	3	-0.1	0	0	Resfinder analysis	antibiotic inactivation	98
		Rv	TCCATTTCTATCATGCCTACGC			22	58.34	45.45	3	-0.1	-2.3	-0.5
	blaROB-1	Fw	GTAACGTCTAATCCGCAGCC	76-178	103	20	58.79	55	3	-3.7	-3.3	0	MAGs	antibiotic inactivation	92
		Rv	GGGCTTGATACTGCTGTTCC			20	58.62	55	3	-3.7	0	0
	blaCARB-16	Fw	CTACAAGCGATTGGTGGACC	424-547	124	20	58.63	55	2	-6.5	-1.5	-0.7	MAGs	antibiotic inactivation	98
		Rv	TGTCTCGCTTATCTCCAGGC			20	59.25	55	2	-6.5	0	0
	blaCTX-M-9/14	Fw	TCAGCCTGTCGAGATCAAGC	285-409	125	20	59.83	55	2	-3.5	-3.1	0	Relevance	antibiotic inactivation	89
		Rv	CGGTATTGTCGCTGTACTGC			20	59.08	55	2	-3.5	-2	-0.3
	blaNDM	Fw	CTGATCAAGGACAGCAAGGC	625-746	122	20	58.91	55	3	-4.9	-4.9	-1.1	Relevance	antibiotic inactivation	96	No proper amplification, repeated with positive control
		Rv	CTCATCACGATCATGCTGGC			20	59.13	55	3	-4.9	-2.3	-0.5
	blaIMP	Fw	AAAGACGGTAAGGTDCAAGC	376-483	108	20	58.76	50	2	-2.4	-3.4	0	Relevance	antibiotic inactivation		No proper amplification
		Rv	GTTATCTKGAGTGTGHCCHG			20	58.63	55	2	-2.4	0	0
	blaVIM	Fw	CTCCACGCACTTTCATGACG	333-451	119	20	59.56	55	2	-0.6	-4.9	0	Relevance	antibiotic inactivation		No proper amplification
		Rv	GAATCTCGCTCCCCTCTRCC			20	59.04	60	2	-0.6	0	0
	blaGES	Fw	ACGTTCAAGTTTCCGCTAGC	193-333	141	20	58.85	50	2	-4	-6.4	0	Relevance	antibiotic inactivation	89	No standard curve generated, repeated with positive control
		Rv	GTGTCCCGATGCTAGAAACC			20	58.35	55	2	-4	-1.6	0
	blaKPC-2	Fw	TAAACTCGAACAGGACTTTGGC	102-216	115	22	58.86	45.45	3	-1.1	-3.1	-0.1	Resfinder analysis	antibiotic inactivation	95	No proper amplification, repeated with positive control
		Rv	CTTGAATGAGCTGCACAGTGG			21	59.8	52.38	3	-1.1	-3.4	0
	blaOXA-48	Fw	ATGCGTGTATTAGCCTTATCGG	1-147	147	22	58.41	45.45	3	-2	0	0	Relevance	antibiotic inactivation	94	No standard curve generated, repeated with positive control
		Rv	CTCATTCCAGAGCACAACTACG			22	59.07	50	3	-2	-1	-1
	blaCMY-2	Fw	TCTTTCTCCACATTTGCTGCC	43-172	130	21	59.11	47.62	3	-2.4	0	0	Relevance	antibiotic inactivation	109	No proper amplification, repeated with positive control
		Rv	GTTTTCCCTGGTAGATAACGGC			22	59.06	50	3	-2.4	-0.7	-0.7
	mecC/PBP2C	Fw	TTTGGGAATCGGTGAAAATATCC	1445-1571	127	23	57.15	39.13	2	-0.1	-1.3	-1.3	Relevance	antibiotic target replacement		No standard curve generated
		Rv	GTTTACTAGTATCTCGCCTTGGC			23	58.95	47.83	2	-0.1	-5.9	0
Tetracycline	tet(Q)	Fw	ACACTCCGGGACACATGG	1283-1381	99	18	58.93	55	2	-1.3	-0.5	0	Resfinder analysis	antibiotic target protection	100
		Rv	TTGTATGCCTTCCTTTGCGG			20	58.83	55	2	-1.3	-4.9	-0.3
	tet(40)	Fw	CTCCACCGCTCATTTTCTGG	714-841	128	20	58.91	55	2	-5.8	-1.5	-1.5	Resfinder analysis	antibiotic efflux	101
		Rv	CGATGAGCAACTGAGAAGCC			20	58.99	55	2	-5.8	0	0
	tet(44)	Fw	GCCCTGTTAGTACTCCCTCG	1522-1613	92	20	59.25	60	2	-2.4	-4.5	0	Resfinder analysis	antibiotic target protection	101
		Rv	TGGCTCTAATAATTGCGTTCCC			22	58.79	45.45	2	-2.4	-1.1	0
	tet(A)	Fw	TGCAAGCAATGTTGTCCAGG	1033-1161	129	20	59.32	50	2	-2	-3.4	-0.7	Resfinder analysis	antibiotic efflux	98
		Rv	TAGAAGCCGCATAGATCGCC			20	59.76	55	2	-2	-2	0
	tet(B)	Fw	TTCAGCGCAATTGATAGGCC	654-770	117	20	58.98	50	4	-2.9	-5.2	-0.9	MAGs	antibiotic efflux	93
		Rv	TGTAAAAGACCAAGACCCGC			20	58.11	50	4	-2.9	0	0
	tet(C)	Fw	AGGGACAGCTTCAAGGATCG	998-1119	122	20	59.46	55	2	-2.3	-3	0	Resfinder analysis	antibiotic efflux	99
		Rv	CTACAATCCATGCCAACCCG			20	58.98	55	2	-2.3	-2.3	0
	tet(L)	Fw	TGCGCGCTATATTCCAAAGG	384-490	107	20	58.77	50	2	0	-10	0	Resfinder analysis	antibiotic efflux	98
		Rv	GGGCTATCATTCCACCAATCG			21	58.85	52.38	2	0	0	0
	tet(M)	Fw	GAACATCATAGACACGCCAGG	210-320	111	21	58.79	52.38	2	-1	0	0	Resfinder analysis	antibiotic target protection	103
		Rv	GCTTGTACGCCATCTTTTGC			20	58.38	50	2	-1	-2	0
	tet(O)/tet(O/32/O)	Fw	ATAGAGCCGCTCCCTATTGG	1344-1457	114	20	58.73	55	2	-1.8	-3.3	-1.1	Resfinder analysis	antibiotic target protection	98
		Rv	CTCGCAGCCATAAAGAACCC			20	58.98	55	2	-1.8	0	0
	tet(O/W)	Fw	CAACTTGCGGATACTGACCC	1098-1197	100	20	58.63	55	3	-2	-0.7	0	Resfinder analysis	antibiotic target protection	98
		Rv	AAACAACCTCCAACTGCACC			20	58.89	50	3	-2	-3.4	0
	tet(W)	Fw	CAGCCACACCATCCATATCG	1283-1381	99	20	58.48	55	2	-1.3	-0.5	0	Resfinder analysis	antibiotic target protection	98
		Rv	TCGTATTGTACACCGGAGCC			20	59.54	55	2	-1.3	-4.9	-0.3
	tet(W/32/O)	Fw	ATAGAGCCGCTCCCTATTGG	1344-1457	114	20	58.73	55	2	-1.8	-3.3	-1.1	Resfinder analysis	antibiotic target protection	100
		Rv	CTCGCAGCCATAAAGAACCC			20	58.98	55	2	-1.8	0	0
	tet(X)	Fw	CGTTGCAATAATTGGTGGTGG	54-154	101	21	58.39	47.62	2	-0.7	-5.7	-0.7	Resfinder analysis	antibiotic inactivation	96
		Rv	CTCGGTCGTTGTCTCTTTCG			20	58.67	55	2	-0.7	0	0
	tetA(P)	Fw	GGGAGTTTTAACAGGAGTGGG	234-371	138	21	58.21	52.38	3	-1.5	-0.8	0	Resfinder analysis	antibiotic efflux	101
		Rv	TCTTCTTCCGCAATCCAAGC			20	58.55	50	3	-1.5	-0.5	-0.5
	tetB(P)	Fw	TTTTGGGCGACAGTAGGCTTAG	1344-1435	92	22	59	50	1	-6.7	0	0	Resfinder analysis	antibiotic target protection	97
		Rv	TTTGGCAATGACCCTACTGAAA			22	58	41	1	-6.7	-0.7	-0.1
	tet(45)	Fw	TGTGATGGTGGTTATTGCGC	369-498	130	20	59.19	50	4	-4.1	-5.2	0	MAGs	antibiotic efflux		No proper amplification
		Rv	GGCATATTCGGCAATCACTCC			21	59.46	52.38	4	-4.1	-0.5	0
	mepA	Fw	GCCAGTATTTAAAGCGATGATGC	36-181	146	23	58.78	43.48	2	-5.4	-3.1	0	DESeq2 analysis	antibiotic efflux		No proper amplification
		Rv	CTGGCAGTGTTAGAGAGATAGC			22	58.02	50	2	-5.4	-1.1	0
MLS (Macrolides-Lincosamides-Streptogramins)	erm(B)	Fw	CACACTCAAGTCTCGATTCAGC	460-571	112	22	59.33	50	2	-2.7	-3.1	0	Resfinder analysis	antibiotic target alteration	99
		Rv	GAACATCTGTGGTATGGCGG			20	58.7	55	2	-2.7	-1	-0.5
	erm(F)	Fw	AGATATTGGGGCAGGCAAGG	114-209	96	20	59.81	55	2	-2.6	-0.7	-0.7	Resfinder analysis	antibiotic target alteration	97
		Rv	TGTTCAACCAAAGCTGTGTCG			21	59.6	47.62	2	-2.6	-3	0
	erm(G)	Fw	ACAAACAGATCACTAGCATTGC	412-514	103	22	57.31	40.91	2	-2.5	-2	-0.7	Resfinder analysis	antibiotic target alteration	96
		Rv	CGCTATCCACTTTAGGTTTTGG			22	57.38	45.45	2	-2.5	-1.5	-1.5
	lsa(E)	Fw	TCTTGGTGGGAGAACAAAACG	598-695	98	21	58.71	47.62	2	-7.1	-0.7	-0.7	Resfinder analysis	antibiotic target alteration	99
		Rv	CGTTTTGCTGCATAAGACAACC			22	59.02	45.45	2	-7.1	-3.4	-0.7
	mef(C)	Fw	GCCGAAGTTTTAGCCTACGC	124-269	146	20	59.63	55	3	-2.4	-0.1	0	Resfinder analysis	antibiotic efflux	96
		Rv	AACAAAAGGGCACAGAGAGC			20	58.68	50	3	-2.4	0	0
	mph(G)	Fw	CCTTAGGCGAACAGATTGCG	155-278	124	20	59.35	55	3	-3.1	-1.3	0	Resfinder analysis	antibiotic inactivation	97
		Rv	CCATCGAGCAAAGGATAGGC			20	58.45	55	3	-3.1	-3.1	-0.4
	mph(E)	Fw	AGTGAGCAATTGGAAACCCG	499-608	110	20	58.75	50	4	-2	-4.6	0	MAGs	antibiotic inactivation	91
		Rv	GAAGCTAGTACATGCCCAGC			20	58.41	55	4	-2	-3	-1.8
	msr(C)	Fw	CTTCAGAGCGGAAATGGAGC	293-387	95	20	58.99	55	2	-3.3	-0.6	-0.6	MAGs	antibiotic inactivation	101
		Rv	TGGCTCGTCTAGAAGCATCC			20	59.25	55	2	-3.3	-4.2	-1.8
	msr(E)	Fw	GACCGGGCAATGTTATCTCG	247-377	131	20	58.78	55	2	-3.9	-4.3	0	MAGs	antibiotic inactivation	95
		Rv	GGTTCATCCGCTAGAATGCC			20	58.77	66	2	-3.9	-1.6	-0.6
	vga(C)	Fw	GCCCAGAGTGAGATATTGCC	190-328	139	20	58.11	55	3	-1.5	-0.5	0	MAGs	antibiotic inactivation	110
		Rv	CTAGATTGGTCGTCGGTTCG			20	58.18	55	3	-1.5	-1.6	0
	lnu(A)	Fw	AGTTCATTGGATGCCTTCACG	213-326	114	21	58.91	47.62	2	0	-0.5	-0.5	Resfinder analysis	antibiotic inactivation	104
		Rv	CCTTCTGGGTTTGCTTGGG			19	58.65	57.89	2	0	0	0
	lnu(B)	Fw	GGTTGTTTGACGTAGCTCCG	179-324	146	20	59.21	55	3	-1.9	-3.3	0	Resfinder analysis	antibiotic inactivation	105
		Rv	ACCTGAATCTTTAAACGAGGGG			22	58.05	45.45	3	-1.9	-3.1	-1.3
	lnu(P)	Fw	GCTTGTGAAATATTGAGTTGGGC	19-120	102	23	58.82	43.48	4	-1.7	-2.8	0	Resfinder analysis	antibiotic inactivation	98
		Rv	ATGCTGACGTGTTTCTTTTCC			21	57.37	42.86	4	-1.7	-3.3	0
	mph(N)	Fw	GTGCAAACCCCTGAAGAAGC	445-549	105	20	59.68	55	2	-2	-3.4	0	MAGs	antibiotic inactivation		No proper amplification
		Rv	CCACGACTGCCATCTATTCC			20	58.13	55	2	-2	0	0
Phenicol	catA1	Fw	AGCACAAGTTTTATCCGGCC	155-257	103	20	58.83	50	5	-1.8	-4.4	0	Resfinder analysis	antibiotic inactivation	92
		Rv	TCCCATATCACCAGCTCACC			20	58.87	55	5	-1.8	-3	0
	fexA	Fw	ATTCTCCCGCAAATAACGCC	1159-1270	112	20	58.98	50	4	-2	0	0	Resfinder analysis	antibiotic efflux	100
		Rv	ATACCTGCTCCAGTTCCTGC			20	59.46	55	4	-2	-1.1	-1.1
	cfr(C)	Fw	CTGTTTGAACTGTCGGACGG	226-368	143	20	59.14	55	3	-3.1	-1.1	0	Resfinder analysis	antibiotic target alteration	99
		Rv	CTGCGTAATCCCAAAGTCCC			20	58.62	55	3	-3.1	0	0
	cfr(E)	Fw	TTGTTCGGATTAAGCCAGCG	523-614	92	20	58.92	50	3	-1.5	-0.8	0	Resfinder analysis	antibiotic target alteration	95
		Rv	TTCACCTGCGGAAAATCACG			20	59.13	50	3	-1.5	-0.6	-0.6
	floR	Fw	TTTGGGTTTACACTGTCGGC	641-790	150	20	58.69	50	4	-1.8	-1	0	MAGs	antibiotic efflux	101
		Rv	TCACGATCATTACAAGCGCG			20	59.08	50	4	-1.8	-5.2	0
	cfrA	Fw	ATGGAGAAGCAAACGAAGGG	905-1011	107	20	58.17	50	3	-2	0	0	Relevance	antibiotic target alteration		No proper amplification
		Rv	AGCAGCGTCAATATCAATCCC			21	58.5	47.62	3	-2	-0.5	0
Trimethoprim	dfrA1	Fw	CATTGTTTCAGGTGGTGGGG	282-412	131	20	59.03	55	4	-1.3	0	0	Resfinder analysis	antibiotic target replacement	100
		Rv	CTGGCCTAAAATTGCTGGGG			20	59.17	55	4	-1.3	-4.4	0
	dfrA20	Fw	GTACAGACCGCTTCCAAATCG	168-317	150	21	59.34	52.38	2	-4.5	-2	0	MAGs	antibiotic target replacement	97
		Rv	TGAGCACCACCAATAATGAAGC			22	59.25	45.45	2	-4.5	0	0
	dfrD	Fw	TCCATGGAGAATTTCTAGTGATTGG	63-155	93	25	59	40	2	-1.8	-8.7	-1.5	MAGs	antibiotic target replacement	97
		Rv	CCGATTGATTGAAGGTTCTTTCTAC			25	58	40	2	-1.8	-0.6	-0.6
Sulphonamide	sul1	Fw	ACCGTGTTTCAATCGACAGC	257-371	115	20	59.13	50	2	-2.4	-3.1	-1	Resfinder analysis	antibiotic target replacement	101
		Rv	ATATCGGGATAGAGCGCAGG			20	58.89	55	2	-2.4	-5.2	0.5
	sul2	Fw	CTCGACAGTTATCAACCCGC	250-368	119	20	58.72	55	5	-1.8	-3.1	-0.7	Resfinder analysis	antibiotic target replacement	102
		Rv	GCAGATGATTTCGCCAATTGC			21	59.14	47.62	5	-1.8	-4.6	-2
	sul3	Fw	GTTGATGCACTCCGTTCAGC	369-488	120	20	59.83	55	2	-3.7	-3.4	-0.9	Resfinder analysis	antibiotic target replacement	101
		Rv	CCAGCCTCAACTAAAGCAGC			20	59.19	55	2	-3.7	0	0
Quinolone	qnrB19	Fw	TGAATATGATCACCACGCGC	305-412	108	20	58.78	50	5	-0.9	-5.2	-0.9	Resfinder analysis	antibiotic target protection	96
		Rv	CCCACAGCTCACACTTTTCC			20	59.05	55	5	-0.9	-3	0
	qnrS1	Fw	TCGCTGGATAGGAACGAACC	426-549	124	20	59.54	55	2	-2.9	-1.8	-1.8	Resfinder analysis	antibiotic target protection	99
		Rv	TTCGGCGTGGCATAAATTGG			20	59.55	50	2	-2.9	-1.1	0
	qnrS2/S5/S6	Fw	GGGTGATATCGAAGGYTGCC	153-244	92	20	58.41	55	3	-1.8	-3.7	0	Relevance	antibiotic target protection	101
		Rv	CGTTACTRAAGTTTGCCATCGC			22	58.59	45.45	3	-1.8	-0.8	0
	qepA	Fw	TACGCCATGGACCTCACG	97-202	106	18	59.11	61.11	2	-4.5	-6.1	0	Relevance	antibiotic efflux	96
		Rv	AGAAGCCGTAGATGTCCAGG			20	58.88	55	2	-4.5	0	0
	emrA	Fw	TTTGGTACTGCGTCACTTCG	129-237	109	20	58.51	50	2	-1.5	-2	0	DESeq2 analysis	antibiotic efflux	99
		Rv	GTTATCGGCCCAGACTTTCG			20	58.71	55	2	-1.5	-4.4	0
	qnrA	Fw	GTGTCACTTCAGCTATGCCG	168-276	109	20	59	55	4	-3.5	-3	0	Relevance	antibiotic target protection		No proper amplification
		Rv	GCACTCCCTGAACTCTATGC			20	58.05	55	4	-3.5	-2	-2
Polymyxin	mcr-1	Fw	TGCTATTAATCATGGGCGCG	245-337	93	20	58.84	50	5	-2	-5.2	0	DESeq2 analysis	antibiotic target alteration	98
		Rv	CGGTCTGTAGGGCATTTTGG			20	58.91	55	5	-2	0	0
	mcr-4	Fw	GCCTAGATGCGAAGAATGCC	650-781	132	20	59.13	55	3	-4.1	-1.6	0	Relevance	antibiotic target alteration	95	No proper amplification, repeated with positive control
		Rv	GGGTATGAGCATTGGTTGGC			20	59.25	55	3	-4.1	-0.5	0
Mupirocin	mupA	Fw	TACGATTTCACTTCCGCAGC	2069-2161	94	20	58.64	50	2	-6.5	0	0	DESeq2 analysis	antibiotic target alteration		No proper amplification
		Rv	GTTCCCAAAATCGTCCTCTCG			21	59	52.38	2	-6.5	0	0
	mupB	Fw	AGAATACCTCGCTCCTTTCCC	834-968	135	21	59.24	52.38	3	-1.8	-0.6	-0.6	DESeq2 analysis	antibiotic target alteration		No proper amplification
		Rv	TCATCTTCCCCATAAGCCGG			20	59.24	55	3	-1.8	-4.3	-0.5
Glycopeptide	vanA	Fw	CGCAGTTATAACCGTTCCCG	765-865	101	20	59.07	55	4	0	-5.9	0	DESeq2 analysis	antibiotic target alteration	104
		Rv	CTAGACCTCTACAGCCGAGC			20	59.05	60	4	0	-1.6	-1
	vanB	Fw	TGCTGCGAACATTGATACGG	81-226	146	20	58.99	50	3	-2.4	0	0	Relevance	antibiotic target alteration	96
		Rv	CATGCGTTTTCCTATCCGGG			20	59.06	55	3	-2.4	-4.3	0
Nitroimidazole	nimJ	Fw	GACTATCCCTATGCCGTCCC	112-238	127	20	59.1	60	3	-1.9	-1.1	-1.1	Resfinder analysis	antibiotic inactivation	95
		Rv	CGATGACACAGAACGAAGCC			20	59.28	55	3	-1.9	0	0
Oxazolidinone	optrA	Fw	GAAAGGGGACAGAAGCTTGG	1104-1201	98	20	58.46	55	2	-1.8	-5.3	-0.5	MAGs	antibiotic target protection	99
		Rv	TCTCCGGACAATGCTGACG			19	59.78	57.89	2	-1.8	-6.9	0
	poxtA	Fw	TCACCTTCCACTATTCGGGG	1004-1106	103	20	58.8	55	5	-3.7	0	0	Relevance	antibiotic target protection	93
		Rv	TTACCGACACCGTTTTCACC			20	58.42	50	5	-3.7	0	0
Other	intl1-LC1	Fw	GCCTTGATGTTACCCGAGAG	(ref )	196	20	55.06	55	1	-3.7	0	0	Relevance	NA	73	(Barraud, Baclet et al. 2010, Michael-Kordatou et al. 2019)
		Rv	GATCGGTCGAATGCGTGT			18	54.51	56	1	-3.7	-3.1	0
	bhsA	Fw	CTGCGGCGATTTTAAGCTCC	26-150	125	20	59.97	55	2	-1.8	-3	0	DESeq2 analysis	NA	104
		Rv	CAGCGATCCCAGATTTGTCC			20	58.7	55	2	-1.8	-2	-0.4
	Gene	Primer Sequence (5’ → 3’)		Position	Product size	Primer Length	Tm	GC	GC Clamp	Cross Dimer	Self Dimer	Hairpin	Reason for selection			Other primer info
Reference	gyrA	Fw	CGAGAAGATTGCGGAACTGG	822-917	96	20	59	55	2	-4.3	0	0	Reference		102
		Rv	TCAATCACGATGCGCATACC			20	58.78	50	2	-4.3	-10.1	0
	rpoD	Fw	TCTGTCCGATCTGATCACCG	471-610	140	20	58.97	55	3	-2.7	-4.9	-0.4	Reference		103
		Rv	CGTCATCGCCATCTTCTTCG			20	59.15	55	3	-2.7	0	0
	16S_V7	Fw	GTGSTGCAYGGYTGTCGTCA	1048-1194	146	20	53.8-57.9	50	NC				Reference		83
		Rv	ACGTCRTCCMCACCTTCCTC			20	53.8-57.9	55	NC

## Sheet: Table_S3
Table S3. Adjusted P-values of the differences between treatment groups at each sampling time for ST2, ST3, and ST4, and between ST1 and the rest of pools within each target/resistance gene. MLS corresponds to the macrolide-lincosamide-streptogramin group of antibiotics. G1: trimethoprim/sulfamethoxazole, G2: colistin, G3: oral vaccination, G4: gentamicin, G5: untreated control with water acidifi…
Antibiotic class	Gene	ST1	ST2							ST3							ST4
			G1	G2	G3	G4	G5	G6	GG	G1	G2	G3	G4	G5	G6	GG	G1	G2	G3	G4	G5	G6	GG
Aminoglycoside	aph(3')-Ia	0.0865889	0.999856	0.999856	0.246564	0.999856	0.999856	0.999856	0.000853371	0.999633	0.999633	0.999633	0.999633	0.999633	1.46252e-05	0.999633	0.608916	0.999945	0.999945	0.999945	0.0124622	0.999945	0.0880346
	aadA2	0.00132213	0.999856	0.999856	0.999856	0.999856	0.999856	0.999856	3.79275e-08	0.999633	0.999633	0.999633	0.999633	0.999633	3.28291e-05	0.999633	0.999945	0.999945	0.999945	0.999945	0.999945	0.999945	1.69315e-06
	aph(3'')-Ib	8.22036e-22	0.999856	0.999856	0.999856	0.999856	0.999856	0.999856	6.90531e-09	0.180962	0.999633	0.00263988	0.999633	0.999633	0.999633	0.999633	0.999945	0.999945	0.0654341	0.999945	0.13574	0.999945	0.0665396
	aph(6)-Id	2.88431e-21	0.999856	0.999856	0.999856	0.999856	0.999856	0.999856	2.1505e-08	0.467153	0.999633	0.000755975	0.999633	0.999633	0.999633	0.999633	0.999945	0.999945	0.0880346	0.999945	0.133373	0.999945	0.0497475
	aac(6')-Ii	1	0.999856	0.999856	0.999856	3.45544e-06	0.999856	0.999856	0.999856	0.999633	0.999633	0.000194702	0.999633	0.999633	0.999633	0.999633	0.999945	0.999945	0.999945	0.999945	5.39713e-15	0.999945	0.999945
	rmtF	1	0.999856	0.999856	0.999856	1.77535e-05	0.999856	0.999856	0.999856	0.999633	0.999633	0.999633	0.0360797	0.999633	0.999633	0.0357503	0.00762272	0.999945	0.383518	0.999945	0.999945	0.91094	0.999945
	npmA	1	0.999856	0.999856	0.999856	4.6872e-06	0.999856	0.999856	0.999856	0.999633	0.999633	0.999633	2.24704e-05	0.999633	0.999633	0.999633	0.999945	0.999945	0.999945	0.000314007	0.629151	0.999945	0.999945
	aph(3')-III/IIIa	1	0.22338	0.694949	0.999856	0.0887499	0.999856	0.999856	0.677222	0.999633	0.0110934	0.707755	0.999633	0.999633	0.427464	0.999633	0.999945	0.999945	0.110806	0.0522437	0.999945	0.999945	0.727682
	ant(6)-Ib	1	0.999856	0.22338	0.0584096	0.999856	0.999856	0.246564	0.999856	0.999633	0.999633	0.999633	0.072815	0.999633	0.999633	0.00649359	0.102752	0.999945	0.999945	0.999945	0.00942522	0.999945	0.999945
	rmtD2	1	0.999856	0.999856	0.999856	4.93248e-07	0.999856	0.999856	0.999856	0.999633	0.00148449	0.325786	0.999633	0.999633	0.999633	0.999633	0.982783	0.540339	0.378319	0.999945	0.0147762	0.999945	0.999945
	aadA1/ant(3'')-Ia	2.81873e-19	0.346097	0.955829	0.999856	0.999856	0.999856	0.999856	0.00316769	0.999633	0.999633	0.0835052	0.0110422	0.999633	0.999633	0.999633	0.433995	0.999945	0.999945	0.999945	0.000662581	0.999945	0.999945
	aadA14	0.33163	0.0323473	0.999856	0.043281	0.999856	0.999856	0.999856	0.999856	0.469342	0.999633	0.999633	0.999633	0.00145093	0.999633	0.999633	0.999945	7.87843e-05	0.999945	0.999945	0.999945	0.999945	0.999945
	aph(2'')-Ib	0.0584476	0.999856	0.999856	0.999856	0.000124168	0.999856	0.999856	0.999856	0.999633	0.999633	0.999633	6.91114e-06	0.999633	0.999633	0.999633	0.999945	0.999945	0.999945	0.00237519	0.112353	0.999945	0.999945
	aac(6')-Im	0.0126059	0.999856	0.999856	0.999856	0.000102609	0.999856	0.999856	0.999856	0.999633	0.999633	0.999633	8.15525e-06	0.999633	0.999633	0.999633	0.999945	0.999945	0.999945	0.00470556	0.0700386	0.999945	0.999945
Beta-lactam	blaSHV-12	6.11439e-54	NA	0.999856	0.000451573	0.999856	0.999856	0.999856	0.999856	NA	NA	0.999633	0.999633	0.999633	0.999633	1.67923e-07	0.999945	0.999945	0.999945	0.999945	0.999945	0.999945	1.33445e-08
	mecA/PBP2A	1.44332e-19	0.999856	0.999856	0.999856	0.999856	0.999856	0.0056764	0.112755	0.999633	0.999633	0.999633	0.999633	0.999633	0.999633	3.44429e-05	0.999945	0.999945	0.999945	0.999945	0.999945	0.999945	1.19027e-05
	blaCTX-M-9/14	2.21843e-46	0.136388	0.999856	0.043281	0.999856	0.608665	0.999856	0.999856	0.999633	0.999633	0.999633	0.999633	0.999633	0.999633	3.84636e-07	0.779532	0.03462	0.999945	0.999945	0.999945	0.291086	0.779532
	blaTEM-1B	6.88095e-11	0.999856	0.999856	0.999856	0.999856	0.999856	0.999856	1.77409e-09	0.999633	0.999633	0.999633	0.999633	0.999633	6.91114e-06	0.999633	0.999945	0.999945	0.999945	0.999945	0.685343	0.999945	0.000142302
	blaACI-1	1	0.0160384	0.999856	0.904369	0.999856	0.580584	0.506717	0.999856	0.999633	0.999633	0.999633	0.999633	0.527771	0.00294872	0.999633	0.999945	0.249252	0.999945	0.240969	0.321993	0.103288	0.999945
	cfxA/cfxA3	1	0.999856	0.0160322	0.16049	0.999856	0.999856	0.999856	0.999856	0.150746	0.603463	0.999633	0.999633	0.999633	0.999633	0.0398033	0.999945	0.5227	0.999945	0.999945	0.999945	0.999945	0.00281784
	cfxA6	1	0.608665	0.311292	0.246564	0.999856	0.999856	0.0745428	0.999856	0.999633	0.999633	0.999633	0.999633	0.999633	0.00025335	0.999633	0.999945	0.999945	0.999945	0.999945	0.999945	0.5227	0.000344462
	mecB/PBP2B	4.4383e-06	0.999856	0.999856	3.45544e-06	0.999856	0.999856	0.999856	0.999856	0.00690287	0.999633	0.999633	0.180962	0.469342	0.999633	0.999633	0.999945	0.000545352	0.999945	0.626784	0.999945	0.999945	0.999945
	blaROB-1	0.000118932	0.999856	0.999856	0.999856	0.999856	0.0978555	0.999856	0.00851545	8.15525e-06	0.999633	0.999633	0.999633	0.999633	0.999633	0.999633	0.999945	0.000118612	0.999945	0.999945	0.888047	0.999945	0.999945
	blaCTX-M-1/12/15	0.00739664	0.999856	NA	1.26357e-06	0.999856	0.999856	0.999856	0.999856	0.999633	0.999633	0.999633	1.67923e-07	0.999633	0.999633	0.999633	0.0173595	0.999945	0.999945	0.999945	0.0174132	0.999945	0.999945
	blaCARB-16	1	NA	0.999856	0.999856	0.999856	0.999856	0.999856	1.90879e-05	0.999633	0.999633	0.646443	0.999633	0.999633	0.00106089	0.999633	0.999945	0.999945	0.999945	0.999945	3.05183e-16	0.999945	0.999945
Tetracycline	tet(B)	2.09468e-06	0.391603	0.999856	0.21959	0.999856	0.999856	0.999856	0.0115969	0.999633	0.999633	0.13337	0.00340512	0.999633	0.999633	0.999633	0.999945	0.999945	0.999945	0.999945	0.286446	0.999945	0.000924236
	tet(A)	4.67082e-17	0.999856	0.999856	0.999856	0.999856	0.999856	0.999856	1.17829e-05	0.999633	0.999633	0.999633	0.999633	0.999633	6.91114e-06	0.999633	0.626784	0.999945	0.999945	0.999945	0.999945	0.999945	0.000194573
	tet(L)	1	0.999856	0.981926	0.999856	0.000451573	0.999856	0.999856	0.999856	0.745637	0.999633	0.999633	0.999633	0.068591	0.0130089	0.999633	0.999945	0.999945	0.999945	0.999945	0.999945	0.999945	1.69315e-06
	tet(C)	1.33784e-31	0.999856	0.000295002	0.999856	0.999856	0.999856	0.999856	0.999856	0.359804	0.487979	0.999633	0.999633	0.999633	0.00649359	0.999633	0.999945	0.999945	0.999945	0.999945	0.999945	4.86769e-05	0.999945
	tet(O)/tet(O/32/O)	1	0.106147	0.999856	0.999856	0.999856	0.219036	0.544424	0.999856	0.276813	0.999633	0.162543	0.999633	0.0551923	0.999633	0.999633	0.999945	0.999945	0.999945	0.999945	0.999945	0.880002	0.000142302
	tet(W/32/O)	1	0.104688	0.999856	0.999856	0.999856	0.102693	0.703873	0.999856	0.178355	0.999633	0.191553	0.999633	0.151546	0.582137	0.999633	0.999945	0.999945	0.999945	0.999945	0.999945	0.906889	0.000255972
	tet(40)	1	0.16845	0.999856	0.999856	0.999856	0.38224	0.93172	0.10056	0.114585	0.999633	0.999633	0.999633	0.00701167	0.999633	0.999633	0.999945	0.999945	0.327876	0.909069	0.999945	0.00938031	0.999945
	tet(O/W)	7.91125e-08	0.644005	0.831366	0.999856	0.999856	0.27823	0.999856	0.0389473	0.0749512	0.242445	0.78617	0.999633	0.61624	0.999633	0.999633	0.871973	0.112353	0.999945	0.618419	0.999945	0.103353	0.999945
	tet(W)	7.69946e-12	0.93172	0.822576	0.999856	0.999856	0.230962	0.999856	0.0273328	0.309607	0.999633	0.999633	0.999633	0.00509883	0.999633	0.999633	0.961375	0.612792	0.753172	0.327876	0.999945	0.0784328	0.999945
	tet(Q)	7.58419e-07	0.999856	0.0693842	0.0321414	0.999856	0.999856	0.999856	0.999856	0.999633	0.16541	0.999633	0.999633	0.999633	0.0108319	0.868765	0.999945	0.00720996	0.999945	0.999945	0.999945	0.168469	0.86443
	tet(44)	1	0.999856	0.0601477	0.043281	0.999856	0.999856	0.675647	0.999856	0.707755	0.190534	0.999633	0.999633	0.999633	0.999633	0.00689022	0.0941261	0.999945	0.358192	0.999945	0.378319	0.999945	0.999945
	tet(X)	7.79681e-13	0.999856	0.873634	0.136388	0.999856	0.999856	0.0738781	0.999856	0.999633	0.49518	0.999633	0.999633	0.999633	0.999633	0.000452811	0.999945	0.153536	0.479887	0.999945	0.999945	0.999945	0.0247321
	tetA(P)	1	0.999856	0.999856	0.936289	0.994579	0.999856	0.136562	0.0600675	0.999633	0.999633	0.0991805	0.00301071	0.999633	0.999633	0.999633	0.354021	0.999945	0.101171	0.999945	0.0323864	0.999945	0.999945
	tetB(P)	1	0.999856	0.999856	0.968771	0.0738781	0.999856	0.100729	0.999856	0.999633	0.999633	0.335484	0.00159883	0.999633	0.999633	0.999633	0.75526	0.999945	0.999945	0.999945	0.000902712	0.999945	0.999945
	tet(M)	2.47667e-13	0.999856	0.999856	0.999856	0.000480897	0.999856	0.999856	0.338436	0.999633	0.999633	0.0156492	0.0551923	0.999633	0.999633	0.999633	0.999945	0.999945	0.999945	0.999945	9.34533e-05	0.999945	0.999945
MLS	msr(E)	8.36582e-26	0.999856	0.566647	0.999856	0.999856	0.999856	0.999856	0.000204833	0.999633	NA	0.999633	0.999633	0.999633	0.00558597	0.122756	0.999945	0.999945	NA	0.999945	0.00762272	0.147956	0.999945
	mph(E)	2.63049e-25	0.999856	0.431559	0.999856	0.999856	0.999856	0.999856	0.000307883	0.999633	0.999633	0.999633	0.999633	0.999633	0.00301071	0.123275	0.999945	0.999945	0.999945	0.999945	0.00287733	0.254203	0.909069
	mph(G)	1.06851e-34	0.999856	0.999856	0.999856	0.999856	0.999856	0.999856	1.85965e-11	0.999633	0.999633	0.999633	0.999633	0.999633	0.999633	1.92672e-05	0.999945	0.999945	0.999945	0.999945	0.999945	0.999945	1.34979e-05
	mef(C)	1.85296e-34	0.999856	0.999856	0.999856	0.999856	0.999856	0.999856	1.85965e-11	0.999633	0.999633	0.999633	0.999633	0.999633	0.999633	8.15525e-06	0.999945	0.999945	0.999945	0.999945	0.999945	0.999945	1.34979e-05
	msr(C)	1	0.999856	0.999856	0.999856	1.593e-06	0.999856	0.999856	0.999856	0.999633	0.31537	0.234325	0.0551923	0.999633	0.999633	0.999633	0.999945	0.999945	0.999945	0.999945	3.4911e-17	0.999945	0.999945
	erm(B)	6.315e-20	0.999856	0.999856	0.999856	0.999856	0.000160401	0.999856	0.999856	0.999633	0.999633	0.999633	0.627532	0.00254438	0.999633	0.999633	0.999945	0.999945	0.999945	0.420112	0.999945	0.999945	0.00151507
	erm(G)	6.8944e-20	0.999856	0.999856	0.999856	0.979871	0.999856	0.999856	0.000853371	0.999633	0.999633	0.999633	0.00294872	0.999633	0.999633	0.235851	0.999945	0.999945	0.999945	0.999945	0.0871039	0.999945	0.022288
	erm(F)	7.5779e-08	0.999856	0.0996235	0.0178372	0.999856	0.999856	0.994579	0.999856	0.999633	0.999633	0.999633	0.999633	0.999633	0.00153942	0.19052	0.999945	0.28751	0.999945	0.999945	0.999945	0.602207	0.00417433
	lnu(P)	1	0.999856	0.999856	0.104173	0.999856	0.833728	0.0403455	0.675647	0.999633	0.999633	0.30389	0.00279942	0.999633	0.999633	0.999633	0.286446	0.999945	0.153536	0.999945	0.0222441	0.999945	0.999945
	lnu(B)	1	0.999856	0.999856	0.999856	0.00787294	0.999856	0.999856	0.043281	0.999633	0.999633	0.999633	0.225808	0.999633	0.999633	0.00166335	0.999945	0.999945	0.999945	0.999945	0.00102583	0.999945	0.425701
	lsa(E)	1	0.999856	0.999856	0.999856	0.000133162	0.999856	0.999856	0.777751	0.999633	0.918118	0.999633	0.000220031	0.999633	0.999633	0.999633	0.999945	0.999945	0.999945	0.999945	0.000665489	0.999945	0.629151
	lnu(A)	1	0.999856	0.999856	0.999856	0.999856	0.999856	0.999856	7.46385e-05	0.999633	0.999633	0.999633	0.00153942	0.61624	0.999633	0.999633	0.999945	0.999945	0.999945	0.999945	0.362332	0.000650607	0.999945
	vga(C)	1	0.999856	0.999856	0.999856	4.39192e-15	0.999856	0.999856	0.999856	0.999633	0.999633	0.00191125	0.999633	0.520783	0.999633	0.999633	0.999945	0.999945	0.999945	0.999945	0.999945	4.03041e-05	0.999945
Phenicol	cfr(C)	1	0.0182177	0.275194	0.999856	0.999856	0.31874	0.999856	0.999856	0.20372	0.999633	0.195042	0.0749512	0.999633	0.999633	0.999633	0.999945	0.885941	0.106396	0.0086497	0.999945	0.999945	0.999945
	cfr(E)	1	0.0033975	0.999856	0.999856	0.999856	0.999856	0.87939	0.366253	0.0197206	0.0785393	0.999633	0.78617	0.999633	0.999633	0.999633	0.999945	0.999945	0.999945	0.360148	0.999945	0.999945	0.00157966
	fexA	1	0.999856	0.999856	0.999856	0.999856	0.624945	0.000244002	0.999856	0.999633	0.999633	0.999633	0.464487	0.000769564	0.999633	0.999633	0.999945	0.999945	0.999945	0.999945	0.145539	0.00209418	0.999945
	catA1	4.501e-40	0.522983	0.753597	0.999856	0.0155909	0.999856	0.999856	0.68449	0.0749512	0.999633	0.999633	0.999633	0.999633	0.999633	0.00494262	0.999945	0.885941	0.999945	0.00942522	0.999945	0.142513	0.999945
	floR	1	0.999856	0.999856	0.999856	0.999856	0.999856	0.999856	1.10556e-09	0.999633	0.999633	0.999633	0.999633	0.999633	1.87651e-07	0.999633	0.999945	0.999945	0.999945	0.999945	0.999945	0.999945	6.7132e-10
Trimethoprim Sulphonamide	dfrD	1	NA	0.999856	0.999856	0.999856	0.999856	0.999856	3.49264e-10	0.999633	0.999633	0.469342	0.999633	0.999633	0.999633	0.000554319	0.999945	0.999945	0.999945	0.999945	6.03099e-16	0.999945	0.999945
	dfrA20	N/A	NA	0.999856	NA	0.0261444	NA	NA	0.999856	NA	NA	NA	NA	NA	NA	NA	NA	NA	NA	0.999945	1.37542e-09	0.999945	0.999945
	dfrA1	6.315e-20	0.999856	0.999856	0.00190404	0.999856	0.999856	0.999856	0.404892	0.428558	0.999633	0.00100074	0.999633	0.999633	0.999633	0.999633	0.999945	0.999945	0.999945	0.999945	1.84199e-09	0.999945	0.999945
	sul1	3.78228e-30	0.999856	0.999856	0.999856	0.999856	0.999856	0.999856	1.95398e-06	0.387408	0.999633	0.00107325	0.999633	0.999633	0.999633	0.999633	0.0147762	0.999945	0.999945	0.999945	0.999945	0.0266705	0.999945
	sul2	1.06851e-34	0.999856	0.999856	0.999856	0.999856	0.999856	0.999856	2.92193e-07	0.554032	0.999633	0.000596965	0.999633	0.999633	0.999633	0.999633	0.999945	0.999945	0.0250395	0.999945	0.0168634	0.999945	0.999945
	sul3	8.87969e-08	0.999856	0.999856	0.999856	0.999856	0.999856	0.999856	1.10347e-09	0.999633	0.999633	0.999633	0.999633	0.999633	6.91114e-06	0.999633	0.999945	0.999945	0.999945	0.999945	0.999945	0.999945	6.59202e-09
Quinolone	qnrS1	5.65229e-14	0.999856	0.999856	0.000122714	0.999856	0.999856	0.999856	0.999856	0.999633	0.999633	0.999633	0.329804	0.999633	0.000720208	0.999633	0.999945	0.999945	0.999945	0.999945	0.0187551	0.999945	0.0455766
	qnrS2/S5/S6	1.97735e-14	0.999856	0.999856	0.000110555	0.999856	0.999856	0.999856	0.999856	0.999633	0.999633	0.999633	0.35968	0.999633	0.000596965	0.999633	0.999945	0.321993	0.999945	0.999945	0.10819	0.999945	0.0292771
	emrA	4.06477e-13	0.999856	0.999856	0.999856	0.999856	0.999856	0.999856	1.87769e-06	0.999633	0.999633	0.999633	0.999633	0.999633	0.000194702	0.999633	0.999945	0.999945	0.999945	0.999945	0.213091	0.999945	0.0014257
	qnrB19	2.5918e-34	0.999856	0.999856	0.999856	0.999856	0.999856	0.999856	2.52471e-13	0.999633	0.999633	0.999633	0.999633	0.999633	0.999633	1.55748e-10	0.999945	0.999945	0.999945	0.999945	0.999945	0.999945	3.0122e-09
	qepA	1	0.00126009	0.999856	0.775135	0.999856	0.999856	0.999856	0.999856	0.999633	0.00562157	0.246726	0.999633	0.999633	0.999633	0.999633	0.999945	0.00216484	0.999945	0.1874	0.999945	0.999945	0.999945
Oxazolidinone	poxtA	N/A	0.999856	0.999856	0.999856	1.60398e-13	0.999856	0.999856	0.999856	0.999633	0.999633	0.999633	0.999633	1.14984e-06	0.999633	0.999633	0.999945	0.999945	0.999945	0.999945	2.08697e-05	0.999945	0.999945
	optrA	1	0.999856	0.999856	0.999856	4.28547e-09	0.999856	0.999856	0.999856	0.999633	0.0529803	0.0578033	0.999633	0.999633	0.999633	0.491334	0.999945	0.999945	0.999945	0.999945	4.74331e-10	0.999945	0.999945
Polymyxin	mcr-1	1	0.999856	0.999856	0.999856	0.999856	0.999856	0.999856	3.42329e-13	0.999633	0.999633	0.999633	0.999633	0.999633	0.999633	5.62906e-16	0.999945	0.999945	0.999945	0.999945	0.999945	0.999945	1.41816e-14
Nitroimidazole	nimJ	3.39881e-24	0.999856	0.00821477	0.0580146	0.999856	0.999856	0.999856	0.999856	0.999633	0.999633	0.999633	0.999633	0.999633	9.2431e-06	0.999633	0.999945	0.000716622	0.999945	0.999945	0.999945	0.483401	0.999945
Glycopeptide	vanB	0.000118932	0.999856	0.999856	0.831366	0.999856	0.999856	0.999856	0.000285307	0.999633	0.630424	0.999633	0.999633	0.0875652	0.0191871	0.999633	0.102752	0.999945	0.999945	0.999945	0.003695	0.999945	0.999945
	vanA	0.724087	0.195487	0.999856	0.00135261	0.999856	0.999856	0.999856	0.999856	0.999633	0.999633	0.115588	0.999633	0.00601192	0.999633	0.999633	0.293647	0.0381701	0.999945	0.999945	0.540339	0.359812	0.999945
Other	rpoD	1.26375e-19	0.999856	0.999856	0.999856	0.999856	0.999856	0.999856	6.5113e-07	0.999633	0.999633	0.999633	0.398873	0.999633	0.000755975	0.999633	0.999945	0.999945	0.999945	0.999945	0.728019	0.999945	0.000142302
	gyrA	1.5725e-18	0.999856	0.999856	0.999856	0.999856	0.999856	0.999856	7.33986e-06	0.999633	0.999633	0.999633	0.428558	0.999633	0.000916217	0.999633	0.999945	0.999945	0.999945	0.999945	0.918648	0.999945	9.1256e-05
	bhsA	1.63665e-18	0.999856	0.999856	0.999856	0.999856	0.999856	0.999856	5.50464e-07	0.999633	0.999633	0.999633	0.469342	0.999633	0.000950867	0.999633	0.999945	0.999945	0.999945	0.999945	0.711517	0.999945	0.000150459
	intl1-LC1	9.6449e-17	0.999856	0.999856	0.999856	0.999856	0.999856	0.999856	2.92193e-07	0.999633	0.999633	0.999633	0.999633	0.999633	6.91114e-06	0.999633	0.999945	0.999945	0.999945	0.999945	0.999945	0.999945	7.32603e-09

## Sheet: Table_S4
Table S4. Adjusted P-values of the differences between treatment groups at each sampling time for ST2 and ST4, and between ST1 and the rest of pools within each target/resistance gene. MLS corresponds to the macrolide-lincosamide-streptogramin group of antibiotics. G1: trimethoprim/sulfamethoxazole, G2: colistin, G3: oral vaccination, G4: gentamicin, G5: untreated control with water acidification…
Antibiotic class	Gene	ST1	ST2							ST4
			G1	G2	G3	G4	G5	G6	GG	G1	G2	G3	G4	G5	G6	GG
Aminoglycoside	rmtD2	NA	0.999922	1.22637e-06	NA	0.999922	0.999922	NA	0.999922	NA	NA	NA	NA	NA	NA	NA
	aac(6')-Ii	NA	2.93749e-08	NA	NA	0.999922	0.999922	NA	NA	NA	NA	NA	NA	NA	NA	NA
	aadA14	NA	0.00579369	0.999922	0.999922	0.999922	0.0921645	NA	0.999922	0.999999	0.999999	0.0887715	0.114645	NA	NA	NA
	npmA	1	0.999922	0.999922	0.999922	4.3679e-05	0.999922	0.999922	NA	0.999999	8.11356e-05	0.999999	0.927245	0.999999	0.999999	0.999999
	ant(6)-Ib	1	0.999922	0.999922	0.999922	7.49357e-07	0.999922	0.999922	0.999922	0.00100319	0.963252	0.999999	0.999999	0.999999	0.565803	0.999999
	rmtF	NA	0.999922	NA	0.999922	NA	0.0730268	NA	0.396336	0.999999	0.00214585	NA	0.984032	0.999999	0.999999	NA
	aph(3')-III/IIIa	1	0.999922	0.999922	0.999922	0.000159693	0.999922	0.999922	0.999922	0.0578322	0.0262602	0.999999	0.999999	0.999999	0.999999	0.999999
	aac(6')-Im	3.2874e-05	0.999922	0.999922	0.999922	7.18118e-08	0.999922	0.999922	0.999922	0.999999	0.999999	0.999999	0.000391027	0.999999	0.715808	0.999999
	aph(2'')-Ib	0.000332787	0.999922	0.999922	0.999922	3.1119e-08	0.999922	0.999922	0.999922	0.999999	0.999999	0.999999	4.51164e-05	0.999999	0.999999	0.999999
	aph(3')-Ia	1	0.21152	0.999922	0.0641977	0.999922	0.999922	0.999922	0.113843	0.999999	0.566719	0.0022646	0.999999	0.999999	0.999999	0.999999
	aph(6)-Id	2.01924e-16	0.999922	NA	NA	NA	0.999922	0.999922	1.45071e-06	0.379595	0.0243943	0.999999	0.700515	NA	0.999999	0.999999
	aadA1/ant(3'')-Ia	4.27198e-24	0.999922	0.999922	0.999922	0.0525591	0.999922	0.999922	0.00741586	0.999999	0.00571415	0.999999	0.999999	0.999999	0.101542	0.999999
	aph(3'')-Ib	9.88996e-16	0.999922	0.999922	0.999922	0.999922	0.999922	NA	1.57901e-09	NA	0.999999	0.999999	0.999999	0.999999	0.999999	4.51164e-05
	aadA2	0.436518	0.999922	0.999922	0.999922	0.999922	0.999922	0.999922	1.22637e-06	0.999999	0.999999	0.999999	NA	NA	0.999999	0.000128986
Beta-lactam	blaACI-1	1	0.999922	0.0161997	0.999922	0.999922	0.172344	0.999922	0.495676	0.485768	0.999999	0.0513531	0.999999	0.999999	0.02762	0.999999
	cfxA/cfxA3	1	0.999922	0.000378474	0.999922	0.999922	0.965694	0.999922	0.999922	0.999999	0.999999	0.999999	0.999999	0.999999	0.000391027	0.486554
	cfxA6	1	0.0283311	0.999922	0.999922	0.0571856	0.855186	0.999922	0.999922	0.999999	0.999999	0.999999	0.999999	0.999999	1.94734e-05	0.999999
	mecA/PBP2A	1	0.130676	0.00135733	0.999922	0.999922	0.999922	0.999922	0.999922	0.999999	0.999999	0.999999	0.999999	0.999999	0.999999	2.17931e-11
	blaTEM-1B	2.91336e-18	0.00146512	0.999922	0.999922	0.999922	0.999922	0.999922	0.174517	0.999999	0.999999	0.963252	0.999999	0.35544	0.999999	0.0149353
	mecB/PBP2B	NA	1.39665e-08	0.999922	0.999922	0.999922	0.999922	0.999922	0.999922	0.999999	5.92927e-07	NA	0.999999	0.999999	0.999999	0.999999
	blaSHV-12	NA	0.999922	NA	2.71344e-05	0.999922	0.999922	0.999922	0.999922	0.999999	0.999999	NA	0.0887715	NA	0.999999	0.0252042
	blaROB-1	1	0.999922	0.999922	0.999922	0.999922	0.999922	NA	2.68799e-05	0.999999	0.999999	NA	0.397034	0.999999	0.602009	0.0270111
	blaCTX-M-1/12/15	1	0.999922	NA	NA	0.999922	4.50269e-30	NA	NA	0.999999	0.999999	NA	0.999999	0.00109237	NA	NA
	blaCTX-M-9/14	NA	NA	NA	NA	NA	NA	NA	NA	4.51164e-05	0.999999	NA	0.999999	NA	0.999999	NA
	blaCARB-16	0.797768	0.999922	0.999922	NA	7.18118e-08	NA	NA	0.999922	NA	NA	NA	NA	NA	NA	NA
Tetracyline	tet(B)	0.0182334	0.999922	NA	NA	NA	0.999922	0.999922	1.82569e-07	NA	NA	NA	NA	NA	NA	NA
	tet(A)	7.91172e-24	0.999922	0.999922	0.999922	NA	0.999922	0.999922	4.3679e-05	0.999999	0.999999	0.999999	0.999999	NA	0.00214585	0.394891
	tet(O)/tet(O/32/O)	1	0.999922	0.00330736	0.069827	0.999922	0.999922	0.999922	0.999922	0.999999	0.999999	0.999999	0.533964	0.999999	0.565803	0.00672175
	tet(W/32/O)	1	0.999922	0.00280583	0.0848357	0.999922	0.999922	0.999922	0.999922	0.999999	0.999999	0.999999	0.485768	0.999999	0.220016	0.0138361
	tet(L)	1	0.999922	0.000591351	0.238899	0.999922	0.999922	0.999922	0.999922	0.999999	0.999999	0.999999	0.999999	0.999999	0.00764319	0.0817817
	tet(W)	1	0.999922	0.00756538	0.498402	0.999922	0.999922	0.448261	0.999922	0.999999	0.390825	0.103072	0.999999	0.999999	0.999999	0.0635846
	tet(O/W)	1	0.999922	0.0361875	0.861785	0.999922	0.21152	0.495676	0.999922	0.0172997	0.984032	0.760586	0.999999	0.999999	0.999999	0.118801
	tet(Q)	1	0.00769032	0.999922	0.999922	0.683492	0.21152	0.999922	0.999922	0.388645	0.999999	0.999999	0.999999	0.999999	0.00214585	0.999999
	tet(M)	0.150195	0.999922	0.15337	0.999922	0.999922	0.0537365	0.999922	0.069827	0.434477	0.999999	0.999999	0.999999	0.999999	0.000470963	0.999999
	tet(X)	2.03033e-11	0.00035679	0.999922	0.999922	0.999922	0.999922	0.999922	0.613003	0.0264798	0.999999	0.891498	0.999999	0.999999	0.999999	0.0633035
	tet(44)	1	0.0283311	0.999922	0.999922	0.0183452	0.999922	0.999922	0.999922	0.00571415	0.736331	0.999999	0.999999	0.999999	0.390825	0.999999
	tet(40)	1	0.999922	0.999922	0.000591351	0.999922	0.683492	0.999922	0.999922	0.0740748	0.135529	0.103072	0.999999	0.999999	0.999999	0.999999
	tet(C)	1	0.999922	0.999922	0.999922	0.999922	0.838639	0.999922	0.000149866	0.999999	0.999999	0.22497	0.999999	0.0270111	0.751211	0.700447
	tetB(P)	1	0.999922	0.999922	0.999922	6.55887e-06	0.999922	0.999922	0.999922	0.218612	0.0156466	0.963252	0.774001	0.999999	0.999999	0.999999
	tetA(P)	1	0.999922	0.999922	0.00461005	0.999922	0.431388	0.757229	0.999922	0.00857343	0.999999	0.999999	0.67487	0.220016	0.999999	0.999999
MLS	vga(C)	NA	1.20779e-05	0.999922	0.999922	0.999922	0.999922	NA	0.999922	0.999999	0.302044	0.999999	0.999999	0.000655418	0.999999	0.999999
	lnu(B)	1	0.999922	0.999922	2.68799e-05	0.999922	0.999922	0.999922	0.999922	0.0213697	0.999999	0.999999	0.999999	0.999999	0.0149353	0.999999
	lnu(A)	1	0.999922	0.999922	0.999922	0.999922	0.000524112	0.999922	0.999922	0.999999	0.0980768	0.00663361	0.999999	0.999999	0.999999	0.999999
	lnu(P)	1	0.999922	0.999922	0.0157537	0.172344	0.999922	0.999922	0.999922	0.0887715	0.934252	0.132078	0.999999	0.999999	0.565803	0.999999
	msr(E)	NA	0.999922	1.45071e-06	0.999922	0.999922	0.999922	NA	0.999922	0.999999	NA	3.54037e-18	NA	NA	NA	0.999999
	msr(C)	1.13676e-78	NA	NA	NA	NA	NA	NA	NA	NA	NA	NA	NA	NA	NA	NA
	mph(G)	4.16098e-19	0.999922	NA	0.999922	NA	0.999922	0.999922	9.8303e-09	NA	NA	NA	0.485768	NA	0.174279	0.999999
	mph(E)	NA	8.36007e-13	0.999922	NA	NA	0.999922	NA	NA	NA	NA	NA	NA	NA	NA	NA
	mef(C)	5.75629e-12	NA	0.999922	0.999922	NA	0.999922	0.999922	2.93749e-08	0.999999	0.999999	NA	0.999999	0.999999	0.00672175	0.103072
	erm(G)	1	0.999922	0.999922	0.999922	5.55132e-07	0.999922	0.999922	0.999922	0.00720472	0.999999	0.999999	0.999999	0.999999	0.204136	0.999999
	lsa(E)	1	0.086018	0.999922	0.0228503	0.999922	0.999922	0.999922	0.855186	0.00321952	0.999999	0.999999	0.999999	0.999999	0.0960143	0.999999
	erm(F)	5.95201e-06	0.238899	0.313698	0.448913	0.999922	0.800384	0.999922	0.450453	0.999999	0.999999	0.999999	0.999999	0.999999	0.000316501	0.999999
	erm(B)	1	0.999922	0.999922	0.237356	0.999922	0.999922	0.999922	0.00149215	0.188204	0.999999	0.878446	0.999999	0.999999	0.999999	0.00696605
Phenicol	cfr(C)	1	0.999922	0.855186	0.999922	0.000140225	0.999922	0.999922	0.999922	0.0782564	0.0724075	0.999999	0.394891	0.999999	0.999999	0.999999
	cfr€	1	0.21152	0.999922	0.0895327	0.113843	0.999922	0.999922	0.999922	0.178674	0.101542	0.999999	0.67478	0.999999	0.999999	0.118479
	fexA	1	0.999922	0.999922	0.999922	0.999922	0.999922	1.6818e-06	0.999922	0.999999	0.384469	0.0189278	0.206931	0.999999	0.999999	0.999999
	catA1	6.7599e-08	0.137811	0.999922	0.648541	0.924138	0.727369	0.999922	0.238899	0.999999	0.474201	0.999999	0.999999	0.0292647	0.999999	0.149307
	floR	1	0.999922	NA	0.999922	0.999922	NA	NA	0.00107345	2.09877e-10	NA	NA	0.999999	0.999999	NA	NA
Trimethoprim Sulphonamide	dfrD	NA	NA	NA	NA	NA	NA	NA	NA	0.999999	NA	NA	0.00109237	NA	NA	0.999999
	dfrA20	NA	NA	NA	NA	NA	NA	NA	NA	NA	NA	NA	NA	NA	NA	NA
	dfrA1	8.01103e-12	3.5076e-05	0.999922	0.999922	0.999922	0.999922	0.999922	0.999922	0.999999	0.999999	5.6014e-07	0.999999	0.999999	0.999999	0.999999
	sul3	8.45884e-14	NA	NA	NA	NA	NA	NA	NA	NA	NA	NA	NA	NA	NA	NA
	sul2	1.82213e-24	0.999922	NA	0.999922	0.913215	0.999922	0.855186	0.00349733	NA	NA	0.999999	0.0010324	0.999999	0.999999	NA
	sul1	1.41319e-08	0.999922	0.999922	0.999922	0.999922	0.999922	NA	0.00058908	0.999999	0.999999	7.18552e-11	0.999999	0.999999	0.999999	0.999999
Quinolone	emrA	1	0.999922	0.999922	0.999922	0.999922	0.999922	0.999922	3.63949e-05	0.999999	0.00732429	0.999999	0.999999	0.999999	0.999999	0.220016
	qnrS1	1	NA	NA	5.00108e-05	NA	0.999922	0.999922	0.999922	NA	NA	NA	NA	NA	NA	NA
	qnrB19	1	NA	NA	NA	NA	NA	NA	NA	NA	NA	NA	NA	NA	NA	NA
	qnrS2/S5/S6	0.262943	0.999922	0.999922	0.000214965	0.999922	0.999922	0.999922	0.454497	0.999999	0.999999	0.999999	0.999999	2.17576e-14	0.999999	0.999999
	qepA	NA	1.68059e-07	0.999922	0.999922	0.999922	0.999922	NA	0.999922	5.06582e-08	0.999999	0.999999	0.999999	0.999999	0.999999	0.999999
Oxazolidinone	poxtA	NA	1.39665e-08	NA	0.999922	0.999922	NA	0.999922	NA	0.00145315	0.999999	0.999999	0.999999	NA	NA	NA
	optrA	NA	4.50472e-16	NA	0.999922	0.999922	0.999922	0.999922	0.999922	2.41919e-13	0.999999	0.999999	0.999999	0.999999	0.999999	0.999999
Polymyxin	mcr-1	NA	0.999922	NA	NA	0.999922	0.999922	0.999922	6.73217e-20	0.999999	0.999999	0.999999	NA	NA	NA	1.39237e-10
Nitroimidazole	nimJ	1	0.999922	0.0208529	0.999922	0.999922	0.999922	0.0136548	0.999922	0.999999	0.999999	0.999999	0.00840438	0.126804	0.813164	0.999999
Glycopeptide	vanA	NA	1.54745e-09	0.999922	NA	0.999922	0.999922	NA	NA	4.23824e-05	0.999999	0.999999	0.999999	NA	NA	NA
	vanB	NA	0.999922	NA	0.476843	0.999922	NA	NA	0.0147098	NA	NA	NA	NA	NA	NA	NA
Other	rpoD	7.03397e-13	0.999922	NA	0.107687	0.999922	0.349579	0.999922	0.046303	0.999999	NA	0.00185669	0.999999	0.905398	0.963252	0.999999
	bhsA	3.44091e-06	0.999922	0.999922	0.0848357	NA	0.999922	0.999922	0.0101112	0.999999	0.999999	5.6014e-07	0.999999	0.999999	0.999999	0.999999
	gyrA	5.14958e-19	0.999922	0.999922	0.349579	0.999922	0.999922	0.999922	0.000604199	0.999999	0.999999	0.126804	0.999999	0.999999	0.00321952	0.999999
	intl1-LC1	0.968333	0.999922	0.999922	0.999922	0.999922	0.999922	NA	3.69336e-09	0.999999	0.999999	0.999999	0.999999	0.999999	0.06826	0.00446734
